# Supplementary material for: High throughput analysis reveals dissociable gene expression profiles in two independent neural systems involved in the regulation of social behavior
Source: BMC Neurosci. 2012 Oct 19;13:126. doi: 10.1186/1471-2202-13-126 (PMC3485171; doi:10.1186/1471-2202-13-126)
Supplement: Additional file 1 — Table S1. Significant cDNA expression in HVC. [file 1471-2202-13-126-S1.xlsx]

## Sheet: HVC
Name	Ensemble ID	Accession	AveExpr	F	P.Value	SD	CXT	LD7	LD21	LD56
MS4A15;MS4A8B;	ENSTGUG00000006278	CK303951	12.0539	15.7257	4.06705e-10	0.244238	0.272499	0.353384	-0.409424	-0.460696
SHANK2	ENSTGUG00000005571	DV954280	12.881	14.2188	2.611e-09	-0.273131	-0.185841	-0.346733	0.467095	0.33861
		CK235424	9.98077	13.9025	3.88823e-09	0.413151	0.195792	0.509249	-0.464904	-0.653288
RORB	ENSTGUG00000000785	DV945874	11.1952	13.0942	1.08982e-08	-0.173871	-0.250958	-0.244574	0.335361	0.334042
		DV950634	10.3668	12.7858	1.62293e-08	-0.477823	-0.384986	-0.268523	0.581946	0.549387
		CK313171	11.6632	12.6387	1.96452e-08	0.277398	0.248077	0.252157	-0.42609	-0.351543
HS2ST1	ENSTGUG00000006324	CK312339	14.9739	12.4994	2.3552e-08	-0.450823	-0.239311	-0.196045	0.50501	0.381168
SHANK2	ENSTGUG00000005571	DV946679	12.2126	12.1601	3.67263e-08	-0.256203	-0.270396	-0.267055	0.472976	0.320678
SERPINE2	ENSTGUG00000007943	DV959860	13.2252	12.0321	4.34657e-08	-0.301561	-0.327388	-0.349016	0.539861	0.438103
DHX35	ENSTGUG00000004620	CK311149	12.5128	11.8233	5.72758e-08	0.125836	0.155422	0.188288	-0.279705	-0.18984
RNF144A	ENSTGUG00000012994	DV961676	12.9186	11.7948	5.94778e-08	-0.173276	-0.203369	-0.187732	0.195639	0.368738
	ENSTGUG00000012972	DV959067	13.8866	11.7928	5.96386e-08	-0.339546	-0.352177	-0.440173	0.496123	0.635773
BAI3	ENSTGUG00000012749	CK310855	13.8596	11.7064	6.68823e-08	-0.257957	-0.296844	-0.121528	0.427453	0.248875
KIAA0513	ENSTGUG00000007582	CK301537	12.2468	11.7015	6.73203e-08	0.152924	0.187027	0.344341	-0.469181	-0.215111
UTS2D	ENSTGUG00000009278	DV945629	10.5059	11.6593	7.1206e-08	0.548953	0.22786	0.303133	-0.3871	-0.692846
MS4A15	ENSTGUG00000006278	CK311429	12.371	11.6336	7.36778e-08	0.312741	0.118746	0.304998	-0.372619	-0.363867
PPFIBP1	ENSTGUG00000012151	CK234868	13.3865	11.5723	8.21342e-08	-0.208784	-0.228994	-0.441976	0.258983	0.620771
	ENSTGUG00000011970	DV955758	12.5611	11.2946	1.15868e-07	-0.354746	-0.282404	-0.325528	0.46654	0.496139
		CK309981	12.2232	11.0831	1.53958e-07	-0.175031	-0.131268	-0.25764	0.284748	0.279191
GRIA4	ENSTGUG00000012676	DV951959	11.8784	10.999	1.72454e-07	-0.213753	-0.286361	-0.139249	0.408172	0.231192
BAI3	ENSTGUG00000012749	CK313813	12.0157	10.9746	1.78235e-07	-0.11991	-0.252248	-0.199629	0.307627	0.26416
		CK315752	12.5256	10.9312	1.93689e-07	0.161464	0.31309	0.136881	-0.299427	-0.312008
ARHGAP12	ENSTGUG00000001011	CK304786	11.6888	10.7312	2.53808e-07	-0.217903	-0.217156	-0.329556	0.256762	0.507853
KIAA1324L	ENSTGUG00000002377	CK301934	13.3874	10.5737	3.07056e-07	-0.121322	-0.289961	-0.251772	0.508174	0.154881
DPP10	ENSTGUG00000011635	CK312699	11.597	10.5393	3.21794e-07	0.333788	0.411196	0.227289	-0.594897	-0.377376
	ENSTGUG00000011970	CK310617	13.2853	10.4385	3.69262e-07	-0.230596	-0.287224	-0.297675	0.320499	0.494996
RNF157	ENSTGUG00000007998	DV960719	11.4547	10.4274	3.83548e-07	0.129443	0.203471	0.292535	-0.324307	-0.301142
	ENSTGUG00000010788	DV948407	12.1206	10.3846	3.97564e-07	-0.0855282	-0.321814	-0.154905	0.319426	0.242822
		DV959700	12.1141	10.3082	4.41419e-07	-0.171845	-0.105011	-0.177555	0.289861	0.16455
CTNND2	ENSTGUG00000007531	DV961892	12.3948	10.3269	4.50011e-07	-0.197885	-0.233987	-0.0952485	0.463575	0.0635458
OGDHL	ENSTGUG00000005897	DV960573	11.9372	10.1977	5.13735e-07	0.0769963	0.174291	0.177212	-0.225714	-0.202786
PISD	ENSTGUG00000009829	DV952231	12.008	10.1901	5.19129e-07	0.267891	0.0815902	0.341908	-0.448952	-0.242438
	ENSTGUG00000005492	DV961157	12.0044	10.1642	5.37989e-07	-0.256069	-0.115725	-0.333777	0.363283	0.342288
		DV959327	12.1831	10.1611	5.40232e-07	0.166403	0.267756	0.195167	-0.49819	-0.131136
		CK309965	13.5269	10.1564	5.438e-07	-0.389204	-0.393148	-0.277111	0.425212	0.634251
CD47	ENSTGUG00000013610	CK313134	12.8615	10.1504	5.48249e-07	-0.227902	-0.244334	-0.345387	0.537432	0.280191
FBXL10	ENSTGUG00000006001	CK314208	12.4696	10.1605	5.52589e-07	-0.0292242	-0.194388	-0.193247	0.296789	0.12007
CNOT6	ENSTGUG00000001119	CK315890	12.4783	10.1208	5.71068e-07	-0.148687	-0.116884	-0.0804923	0.0609568	0.285106
		CK234252	12.3069	10.1346	5.72579e-07	0.314337	0.246219	0.318084	-0.473851	-0.40479
		CK309804	9.69362	10.1053	5.961e-07	-0.443512	-0.486471	-0.430913	0.940483	0.420414
GLIPR2	ENSTGUG00000008888	CK311578	9.95883	9.98575	6.88029e-07	-0.181492	-0.20447	-0.182002	0.513053	0.0549109
HPCAL1;NCALD	ENSTGUG00000012091	CK235923	14.2739	9.82379	8.60925e-07	-0.309189	-0.34109	-0.370504	0.424818	0.595965
	ENSTGUG00000011282	CK317507	12.0187	9.74263	1.00357e-06	0.423698	0.143606	0.327635	-0.5337	-0.361238
EIF4H	ENSTGUG00000003901	CK316740	13.1111	9.65842	1.08329e-06	0.147972	0.127731	0.0941867	-0.25408	-0.115809
DACT2	ENSTGUG00000009658	DV952437	11.4063	9.60617	1.16505e-06	-0.342563	-0.638877	-0.166626	0.544861	0.603206
FKBP4;FKBP5	ENSTGUG00000013147	CK313192	13.4532	9.55371	1.27816e-06	0.251339	0.270244	0.0961853	-0.325142	-0.292626
	ENSTGUG00000004441	DV952971	10.4366	9.33686	1.69761e-06	-0.198344	-0.0336467	-0.230047	0.260441	0.201596
FAM135A	ENSTGUG00000012721	CK316755	10.6613	9.30469	1.77597e-06	-0.0548403	-0.170385	-0.146826	0.278483	0.0935681
		CK306579	12.3119	9.06469	2.48936e-06	-0.582488	-0.282243	-0.422075	0.636718	0.650088
DUSP7	ENSTGUG00000006028	CK308270	12.1693	9.06396	2.49192e-06	0.0897774	0.00758251	0.381516	-0.26085	-0.218026
SLC22A23	ENSTGUG00000002194	CK314602	14.6411	9.03805	2.58473e-06	0.153511	0.247736	0.157782	-0.366656	-0.192374
SORCS1	ENSTGUG00000010498	CK313006	12.3561	8.99659	2.74059e-06	-0.171216	-0.239598	-0.221451	0.328327	0.303937
CAP2	ENSTGUG00000005956	CK304498	13.9883	8.96153	2.87986e-06	-0.317203	-0.127919	-0.0572401	0.211285	0.291077
RSL1D1	ENSTGUG00000005174	CK302667	11.6098	8.96137	2.88051e-06	0.0687963	0.0309648	0.31002	-0.208505	-0.201275
ADFP	ENSTGUG00000004399	DV947158	10.8351	8.9243	3.03557e-06	0.0840503	0.341791	0.0880497	-0.24474	-0.269151
	ENSTGUG00000008825	CK316096	12.4347	8.87973	3.23336e-06	-0.150437	-0.202786	-0.317426	0.445748	0.2249
PLEKHA1	ENSTGUG00000011311	DV950208	13.6756	8.80522	3.59365e-06	0.0414737	-0.345529	-0.215568	0.278175	0.241448
ASXL3	ENSTGUG00000010779	DV950258	11.0274	8.76703	3.79385e-06	-0.206845	-0.187833	-0.111151	0.262629	0.2432
SH3RF1	ENSTGUG00000006100	CK315445	11.4672	8.71985	4.05694e-06	-0.132777	-0.0967173	-0.202547	0.230387	0.201654
GPR183;UBAC2	ENSTGUG00000010965;ENSTGUG00000010963	CK311151	13.8047	8.71619	4.07813e-06	-0.155749	-0.0907534	-0.142169	0.132052	0.256619
CA8	ENSTGUG00000011176	DV956046	10.7452	8.71497	4.0852e-06	-0.0291848	-0.143705	-0.194188	0.415864	-0.048787
KIAA2022	ENSTGUG00000005807	DV954494	12.3543	8.71069	4.11012e-06	-0.317691	-0.309428	-0.285956	0.588875	0.3242
		CK303360	11.4957	8.69302	4.21476e-06	0.0358794	-0.218897	0.0581377	0.327994	-0.203114
FIP1L1	ENSTGUG00000007834	CK312933	10.6503	8.69635	4.26482e-06	-0.191049	-0.293504	-0.10145	0.409409	0.176594
MAP7D2	ENSTGUG00000007527	CK309653	13.8819	8.63253	4.59382e-06	0.25618	0.193111	0.132592	-0.358025	-0.223857
MRPL28	ENSTGUG00000004351	CK301729	11.4192	8.62221	4.66187e-06	0.220469	0.130113	0.320295	-0.439591	-0.231285
EIF4H	ENSTGUG00000003901	CK314202	11.2418	8.59663	4.835e-06	0.148431	0.0663993	0.228182	-0.332035	-0.110976
USP38	ENSTGUG00000002389	DV959230	9.08959	8.58733	4.89953e-06	0.331766	0.302103	0.0494081	-0.393972	-0.289306
ANXA6	ENSTGUG00000000799	DV958615	12.0162	8.54106	5.23393e-06	0.280563	0.261678	0.263614	-0.528196	-0.277658
YWHAQ	ENSTGUG00000013035	CK307282	14.7751	8.52986	5.40391e-06	-0.228016	-0.0392875	-0.152679	0.236667	0.183316
CACNG4	ENSTGUG00000004385	DV947575	11.8177	8.48873	5.64012e-06	-0.214906	-0.119607	-0.203138	0.231826	0.305826
GRIA4	ENSTGUG00000012676	CK316191	12.725	8.45475	5.9209e-06	-0.0816945	-0.301454	-0.182432	0.326682	0.238898
NT5DC1	ENSTGUG00000011946	DV960684	10.622	8.42762	6.15519e-06	0.28222	0.0292889	0.158438	-0.197071	-0.272875
RIC8A	ENSTGUG00000006890	DV957900	10.331	8.41714	6.24825e-06	0.107722	0.154834	0.199637	-0.405405	-0.0567875
TUSC5	ENSTGUG00000006617	DV953345	12.5043	8.43701	6.37021e-06	0.311554	0.0436507	0.290137	-0.410486	-0.234855
UNC84A	ENSTGUG00000008468	DV948958	13.6406	8.40976	6.41374e-06	-0.103476	-0.244424	-0.267486	0.265324	0.350062
		DV952989	12.7219	8.37223	6.66339e-06	0.23799	0.170429	0.167725	-0.331371	-0.244773
PPFIBP1	ENSTGUG00000012151	DV958897	12.4644	8.37143	6.67097e-06	-0.137328	-0.262022	-0.35681	0.230019	0.52614
C20orf112;NOL4	ENSTGUG00000010787	CK306792	12.1261	8.35373	6.84237e-06	-0.359536	-0.181967	-0.179192	0.258296	0.462399
C20orf112;NOL4	ENSTGUG00000010787	CK234421	12.7428	8.34039	6.97453e-06	-0.378953	-0.0350033	-0.265158	0.30613	0.372983
MPP1	ENSTGUG00000006812	CK316873	13.4038	8.31555	7.22753e-06	0.19648	0.148627	0.266297	-0.350587	-0.260816
CAND1	ENSTGUG00000006691	CK317541	11.73	8.21653	8.33207e-06	0.0929583	0.0310599	0.131404	-0.181581	-0.0738413
RGS7	ENSTGUG00000010596	DV947289	12.9684	8.22295	8.38002e-06	-0.215728	-0.159945	-0.129533	0.282031	0.223175
MLL3	ENSTGUG00000000616	DV945555	12.8373	8.18888	8.67016e-06	-0.0235949	-0.185387	-0.205991	0.223302	0.191671
LCORL	ENSTGUG00000009625	DV959613	11.4326	8.17682	8.82186e-06	-0.12549	-0.104297	-0.290146	0.336875	0.183058
	ENSTGUG00000006898	DV954803	11.2614	8.26284	8.85936e-06	0.110836	0.158133	0.248171	-0.471496	-0.0456434
	ENSTGUG00000003081	DV958558	11.0191	8.11363	9.6624e-06	0.0824786	0.15711	0.147205	-0.319418	-0.0673752
DACH1	ENSTGUG00000012492	CK313594	11.8652	8.10428	9.79346e-06	-0.0753874	-0.0939138	-0.171829	0.256945	0.0841845
		CK235642	12.3047	8.09623	9.90777e-06	0.120011	0.279244	0.191604	-0.454002	-0.136857
DIRAS1;DIRAS2	ENSTGUG00000000429	CK235376	13.3222	8.09192	9.96955e-06	0.471254	0.0289819	0.267998	-0.328734	-0.439499
PTPRN2	ENSTGUG00000000727	CK307919	14.0475	8.0768	1.01893e-05	-0.333414	-0.137985	-0.268479	0.395682	0.344196
RNF157	ENSTGUG00000007998	CK307538	11.3395	8.14473	1.0826e-05	0.0460465	0.179464	0.320715	-0.319235	-0.226991
		DV946259	11.7289	8.04266	1.08589e-05	-0.159563	-0.274289	-0.0992939	0.355133	0.178013
ADAM23	ENSTGUG00000009963	CK305463	12.8199	7.96399	1.21628e-05	0.401841	-0.0329072	0.227661	-0.280555	-0.31604
C5orf41	ENSTGUG00000000314	CK314645	12.8454	7.94259	1.23692e-05	-0.12525	-0.128493	-0.309446	0.266233	0.296955
KIAA0652	ENSTGUG00000010603	DV960551	11.7975	7.90735	1.30163e-05	0.0860249	0.228981	0.14673	-0.267515	-0.194222
ANKRD44	ENSTGUG00000010567	CK302134	13.0855	7.86683	1.3803e-05	-0.149437	-0.238251	-0.0854812	0.095898	0.377271
MTPN	ENSTGUG00000011541	CK304305	14.705	7.86587	1.38222e-05	-0.0716205	-0.147676	-0.210309	0.192033	0.237572
INADL;MPDZ	ENSTGUG00000004679	DV952259	12.1607	7.85325	1.40773e-05	0.104055	0.0814019	0.318824	-0.283219	-0.221062
BANK1	ENSTGUG00000003579	DV954452	10.512	7.83052	1.47497e-05	-0.0294105	-0.290257	-0.14808	0.23961	0.228137
LSM11	ENSTGUG00000000615	CK316900	10.7236	7.81834	1.48083e-05	0.28248	-0.0181863	0.10259	-0.140326	-0.226558
ZBTB44	ENSTGUG00000000733	CK307214	13.1667	7.81778	1.48202e-05	-0.181996	-0.176081	-0.166264	0.176923	0.347418
MAP1LC3A	ENSTGUG00000003576	DV961788	12.2642	7.81046	1.49785e-05	0.15164	0.263036	0.149904	-0.401981	-0.162599
GRIA4	ENSTGUG00000012676	CK316778	13.3277	7.80315	1.51382e-05	-0.170346	-0.12538	-0.193852	0.302852	0.186726
ST3GAL3	ENSTGUG00000007443	DV955074	11.6684	7.79622	1.52912e-05	0.0951549	0.0693116	0.277332	-0.356955	-0.0848434
INSM1	ENSTGUG00000007627	DV957278	11.1607	7.79398	1.53409e-05	-0.300905	-0.0546592	-0.294398	0.32557	0.324392
RFXAP	ENSTGUG00000011894	DV950571	11.4365	7.78077	1.56378e-05	-0.324297	-0.107101	-0.11179	0.179282	0.363906
		CK306924	14.6316	7.71035	1.73224e-05	-0.211949	-0.118841	-0.301415	0.217672	0.414533
RFTN1	ENSTGUG00000003139	DV951317	11.738	7.71205	1.75115e-05	-0.511938	0.011115	-0.10224	0.276857	0.326207
	ENSTGUG00000012657	CK309888	13.2449	7.69431	1.77313e-05	-0.26884	-0.253375	-0.234742	0.518442	0.238515
PRRT2	ENSTGUG00000009241	DV949706	11.9594	7.67128	1.83354e-05	0.324372	-0.0128438	0.348643	-0.121483	-0.538689
PSMG2	ENSTGUG00000009570	DV949748	13.4383	7.68172	1.9337e-05	-0.0706455	-0.0793743	-0.183437	0.111561	0.221896
FAM169A	ENSTGUG00000006055	CK309481	12.4804	7.60996	2.00477e-05	-0.149871	-0.0685885	-0.308217	0.174373	0.352304
CYP7A1	ENSTGUG00000011128	CK304655	12.9161	7.60394	2.02247e-05	-0.142101	0.0637582	-0.231304	0.103972	0.205674
GGA3	ENSTGUG00000008660	CK313517	12.3636	7.58663	2.07413e-05	0.130263	0.117124	0.0738651	-0.268337	-0.0529157
		DV957700	10.5406	7.58558	2.07729e-05	0.214104	0.132607	0.107201	-0.359615	-0.0942979
	ENSTGUG00000013448	CK303519	13.0367	7.54594	2.20093e-05	0.195237	-0.118912	0.141448	-0.170959	-0.0468142
C1orf95	ENSTGUG00000004308	CK306400	12.7991	7.53146	2.24795e-05	-0.365214	-0.0801083	-0.0850024	0.149956	0.380368
STRBP	ENSTGUG00000006984	DV953091	11.6187	7.5247	2.27024e-05	0.266769	-0.0218107	0.118879	-0.185344	-0.178493
		DV953994	13.3955	7.52321	2.27516e-05	-0.0711014	-0.246256	-0.355035	0.301887	0.370505
STAT3	ENSTGUG00000002600	CK234872	10.8596	7.49624	2.36656e-05	0.0839304	0.272821	0.344285	-0.449133	-0.251905
RFX7	ENSTGUG00000006356	CK308525	11.8671	7.48187	2.41679e-05	-0.114263	-0.150054	-0.0764065	0.132732	0.207992
C1orf77	ENSTGUG00000017423	CK316770	11.363	7.46081	2.49229e-05	0.0672423	0.0074762	0.260522	-0.229852	-0.105389
		CK308723	14.0804	7.47785	2.49355e-05	-0.296251	-0.187203	-0.0918815	0.265891	0.309445
DCLK2	ENSTGUG00000002559	CK307254	12.0448	7.4658	2.53767e-05	0.0725891	-0.592321	-0.00168066	0.189507	0.331906
ODZ3	ENSTGUG00000006481	DV947941	11.461	7.41497	2.6651e-05	-0.230489	-0.163516	-0.18304	0.370658	0.206387
PCDH17	ENSTGUG00000012457	DV949403	12.6261	7.41354	2.67071e-05	0.159048	0.129514	0.225855	-0.302675	-0.211743
FRZB	ENSTGUG00000011320	DV960300	10.0952	7.40766	2.69377e-05	0.420775	-0.14125	0.144424	-0.356157	-0.0677919
		CK307765	10.6192	7.3826	2.86465e-05	0.122431	0.0141665	0.202588	-0.123247	-0.215938
		CK304335	11.0074	7.35558	2.90723e-05	-0.204152	-0.0793538	-0.384837	0.470991	0.197351
C15orf40	ENSTGUG00000007701	DV954538	11.3057	7.34883	2.97217e-05	-0.286854	-0.242248	-0.29502	0.525337	0.298784
ZNF148	ENSTGUG00000004010	DV950342	12.5772	7.31144	3.10155e-05	0.202226	0.00109584	0.0575386	-0.0218294	-0.239031
CHID1	ENSTGUG00000009726	DV956713	10.3199	7.29592	3.17295e-05	-0.209363	-0.114742	-0.102317	0.221313	0.205109
BAT2D1	ENSTGUG00000012709	CK314089	13.3837	7.28359	3.23086e-05	-0.0425908	-0.354951	-0.262954	0.297872	0.362624
	ENSTGUG00000012657	DV947866	13.1088	7.27777	3.25857e-05	-0.309075	-0.167427	-0.201186	0.397176	0.280511
	ENSTGUG00000006160	CK312337	11.8258	7.27684	3.263e-05	-0.262101	-0.273591	-0.301605	0.38887	0.448427
NRD1	ENSTGUG00000008815	CK234310	12.5181	7.27478	3.27288e-05	0.138022	0.022331	0.21098	-0.334094	-0.0372396
TMEM41B	ENSTGUG00000008224	DV961694	11.8573	7.27721	3.30059e-05	0.154916	0.206436	0.0615091	-0.209529	-0.213332
KIAA0367	ENSTGUG00000003494	CK308098	13.4884	7.26151	3.33725e-05	0.149037	0.133958	0.181213	-0.249792	-0.214415
C5orf41	ENSTGUG00000000314	CK313985	12.849	7.26729	3.34889e-05	-0.179491	-0.191021	-0.0704735	0.0824986	0.358487
KIAA0367	ENSTGUG00000003494	DV945808	12.8967	7.24652	3.41154e-05	0.155312	0.234453	0.251966	-0.39103	-0.250702
TUSC5	ENSTGUG00000006617	CK308430	12.5852	7.2263	3.51434e-05	0.209087	0.0499487	0.182392	-0.280048	-0.161379
QSOX1	ENSTGUG00000017374	DV957118	11.2557	7.22145	3.53951e-05	0.0968027	0.214723	0.244983	-0.431935	-0.124573
		CK307786	12.5385	7.21107	3.6365e-05	0.282833	0.0797554	0.167766	-0.354439	-0.175916
ADAM23	ENSTGUG00000009963	DV961129	12.0083	7.18992	3.7511e-05	0.251744	0.116546	0.277458	-0.2975	-0.348248
PRKACB	ENSTGUG00000006643	CK311293	13.3255	7.17791	3.77342e-05	-0.12435	-0.159515	-0.110981	0.257549	0.137297
DNAJC15	ENSTGUG00000012364	CK304209	11.249	7.15455	3.90531e-05	-0.0291847	-0.00257269	-0.150388	0.303437	-0.121291
ITM2C	ENSTGUG00000005426	CK308606	14.5875	7.11989	4.1097e-05	-0.41947	-0.139812	-0.190878	0.309335	0.440824
CBARA1	ENSTGUG00000004436;ENSTGUG00000004457	DV954119	11.943	7.12022	4.15528e-05	0.0756912	0.155198	0.241013	-0.228991	-0.242911
PAQR9	ENSTGUG00000008683	CK315155	12.2415	7.10774	4.18387e-05	0.187105	0.0591537	0.196795	-0.316255	-0.126798
FAM13A1	ENSTGUG00000003051	DV961502	12.6599	7.10477	4.20221e-05	0.0978817	0.100339	0.117305	-0.241171	-0.0743543
		DV960705	13.4652	7.0724	4.40746e-05	0.106599	0.270062	0.0987633	-0.200335	-0.27509
DOCK4	ENSTGUG00000005488	DV953606	12.6251	7.06888	4.43038e-05	-0.308386	-0.210309	-0.462328	0.6034	0.377623
SEC31A	ENSTGUG00000002804	CK303170	12.6831	7.06833	4.43401e-05	0.0601267	0.106433	0.107485	-0.263307	-0.0107371
ATP5G3	ENSTGUG00000008907	CK305877	13.6038	7.06313	4.46813e-05	0.0980988	0.154769	0.142369	0.0125112	-0.407748
THBS2	ENSTGUG00000009705	DV960318	10.6394	7.07626	4.48424e-05	0.0834271	0.0136284	0.430262	-0.313898	-0.21342
		DV950855	10.9267	7.05677	4.56154e-05	-0.144572	-0.317611	-0.336263	0.537983	0.260463
MICAL3	ENSTGUG00000012499	DV957363	11.9867	7.02833	4.70336e-05	0.113412	0.204547	0.0797649	-0.239108	-0.158616
LGI1;LGI2	ENSTGUG00000009434	DV950296	11.2057	6.98936	4.98181e-05	-0.0474399	0.179484	0.322515	-0.242655	-0.211905
DPP10	ENSTGUG00000011635	CK308156	12.4178	6.98911	4.98362e-05	0.300954	0.259162	0.217237	-0.467644	-0.309709
CRMP1;DPYSL3	ENSTGUG00000010001	CK314862	13.6189	6.9636	5.17497e-05	-0.155136	0.14727	-0.132997	-0.0961602	0.237023
SLC24A2	ENSTGUG00000004321	DV951619	11.9472	6.95712	5.22471e-05	0.11414	0.186324	0.23886	-0.442936	-0.0963875
SEC23A	ENSTGUG00000012026	CK301731	13.7621	6.9504	5.27683e-05	0.164339	0.106839	0.065528	-0.307061	-0.0296444
BRI3BP	ENSTGUG00000004948	CK309386	12.8567	6.93935	5.36373e-05	-0.142597	-0.109813	-0.113671	0.139683	0.226397
	ENSTGUG00000013210	CK315494	11.7076	6.94301	5.39372e-05	0.176594	0.149312	0.274888	-0.317327	-0.283468
SH3BGRL;SH3BGRL2	ENSTGUG00000012584	CK316328	13.7482	6.93131	5.42784e-05	0.142623	0.089195	0.23799	-0.342464	-0.127345
FKBP4;FKBP5	ENSTGUG00000013147	DV949538	12.3858	6.92999	5.43844e-05	0.250113	0.213197	0.0294786	-0.317112	-0.175677
ZNF830	ENSTGUG00000008174	CK311839	11.8861	6.92497	5.47892e-05	-0.298857	0.0893324	-0.162632	0.255281	0.116875
ENO1;CA6	ENSTGUG00000003882;ENSTGUG00000003847;ENSTGUG00000003880	CK309382	13.9139	6.91376	5.57055e-05	0.112587	0.207394	0.046396	-0.259577	-0.106799
SV2B	ENSTGUG00000008436	CK302240	13.2092	6.89878	5.6953e-05	0.175172	0.225595	0.275058	-0.461849	-0.213976
SCG3	ENSTGUG00000006921	CK303161	14.039	6.8968	5.71201e-05	0.0546053	-0.126039	-0.266483	0.0484222	0.289494
PTPRN2	ENSTGUG00000000727	CK301457	14.4085	6.88389	5.82211e-05	-0.289776	-0.119018	-0.206139	0.340196	0.274736
NEFL	ENSTGUG00000004464	CK304961	14.0048	6.90451	5.90478e-05	0.228558	0.238865	0.136642	-0.318815	-0.285249
RAPGEF2	ENSTGUG00000005715	CK304828	12.4157	6.86154	6.14974e-05	-0.0879561	-0.295182	-0.0112506	0.286442	0.107947
MRPL2	ENSTGUG00000004831	DV957086	11.4015	6.83378	6.27045e-05	0.0882178	-0.0208215	0.2473	-0.00861114	-0.306085
NTS	ENSTGUG00000007911	CK301458	13.3636	6.82242	6.37685e-05	0.0044693	-0.214905	-0.113469	0.0408348	0.28307
ATP2B1;ATP2B3;ATP2B2	ENSTGUG00000004296	CK306928	13.0514	6.81829	6.41596e-05	0.259259	0.0387378	0.295595	-0.431678	-0.161913
SESN1;SESN2	ENSTGUG00000012113	DV961674	11.8944	6.81659	6.4321e-05	-0.0452832	-0.223488	-0.0942633	0.144999	0.218035
DPP10	ENSTGUG00000011635	CK304670	12.6581	6.83178	6.49692e-05	0.177245	0.092211	0.348336	-0.373306	-0.244486
C11orf58	ENSTGUG00000008555	DV953801	13.3901	6.80706	6.52362e-05	-0.0709313	-0.0521091	-0.174402	0.295166	0.00227628
ACTR1B;ACTR1A	ENSTGUG00000010114	CK307987	13.1062	6.78937	6.69687e-05	0.0452237	0.176823	0.0946321	-0.302427	-0.0142521
BSDC1	ENSTGUG00000001376	DV945425	12.0215	6.78722	6.71828e-05	0.0325851	0.100768	0.0575295	-0.275609	0.084726
PRKACB	ENSTGUG00000006643	DV959612	13.7124	6.78421	6.74834e-05	-0.0983478	-0.172083	-0.163122	0.269	0.164552
C22orf36	ENSTGUG00000010084	DV951527	11.9032	6.78217	6.76873e-05	0.0909705	0.15907	0.0377311	-0.269261	-0.0185106
THADA	ENSTGUG00000003517	CK307867	11.6989	6.775	6.84106e-05	-0.114404	-0.327568	-0.194768	0.25944	0.377301
		DV959755	10.8458	6.77152	6.87649e-05	-0.0992024	-0.216861	-0.381791	0.411079	0.286775
AIDA	ENSTGUG00000002668	CK302486	12.302	6.76574	6.93572e-05	-0.0140357	0.278252	-0.0539286	-0.233275	0.0229874
		CK314925	10.9603	6.7485	7.11534e-05	-0.127924	0.439096	-0.286647	0.0291233	-0.0536482
G3BP1	ENSTGUG00000000753	CK309902	13.6692	6.74514	7.15094e-05	-0.144207	0.0121409	-0.137784	0.122638	0.147213
GRM5	ENSTGUG00000012900	CK301242	13.5997	6.7733	7.15989e-05	-0.24989	-0.0668114	-0.314289	0.310703	0.320288
SV2B	ENSTGUG00000008436	DV953256	12.9737	6.78687	7.1796e-05	0.066015	0.325858	0.325906	-0.484384	-0.233395
CAB39L	ENSTGUG00000012160	CK314339	13.06	6.74201	7.18423e-05	0.226825	0.169583	0.15119	-0.270027	-0.277571
AMOTL1;AMOTL2;AMOT	ENSTGUG00000012818	DV958085	10.814	6.74042	7.20116e-05	0.106095	0.0856895	0.294498	-0.326715	-0.159567
FAF2	ENSTGUG00000000527	DV956574	12.7269	6.73881	7.21837e-05	0.0352789	0.107923	0.162565	-0.219131	-0.0866352
ZNF385C	ENSTGUG00000002501	DV954237	11.7147	6.73243	7.28706e-05	0.179213	0.00725055	0.245059	-0.215596	-0.215928
	ENSTGUG00000008445	CK308688	13.4971	6.73132	7.29905e-05	-0.196499	-0.04596	-0.245621	0.261764	0.226316
TACC1	ENSTGUG00000005082	DV957011	12.7851	6.72959	7.31781e-05	0.124318	0.212203	0.0480691	-0.407576	0.0229864
KANK1	ENSTGUG00000005531	DV945589	11.2262	6.74096	7.34789e-05	-0.20674	-0.0481438	-0.200966	0.0592179	0.396632
	ENSTGUG00000008442	DV946647	12.9763	6.72214	7.39924e-05	-0.0833531	-0.264068	-0.078779	0.203633	0.222567
TMEM2;KIAA1199	ENSTGUG00000007966	CK315329	12.503	6.71087	7.52407e-05	-0.129387	-0.0107116	-0.153788	0.20462	0.089267
PGM1	ENSTGUG00000009917	DV959732	11.0192	6.69479	7.70589e-05	-0.0760513	0.138993	0.278694	-0.230456	-0.111179
ATP5G3	ENSTGUG00000008907	CK313169	12.6505	6.68641	7.80233e-05	0.135773	0.124508	0.148003	-0.106875	-0.301408
PITPNM1;PITPNM2	ENSTGUG00000007734	CK235920	10.4512	6.67887	7.89027e-05	0.0740202	0.065568	0.309185	-0.387469	-0.061304
		CK310221	13.553	6.67754	7.90589e-05	0.303356	0.0133634	0.0803391	-0.124127	-0.272931
C11orf41	ENSTGUG00000005085	DV946836	12.8335	6.67621	7.9215e-05	-0.112251	-0.175515	-0.159777	0.289887	0.157656
ATG16L1	ENSTGUG00000007390	DV954744	11.006	6.66549	8.13111e-05	0.211358	0.0539821	0.167052	-0.33901	-0.0933819
DENND5B	ENSTGUG00000011468	CK309643	13.3298	6.6367	8.40058e-05	0.266973	0.00820029	0.137344	-0.157234	-0.255283
RASD2	ENSTGUG00000010826	CK307974	12.6994	6.62145	8.59333e-05	-0.338554	-0.465462	-0.155782	0.514083	0.445714
FAM135A	ENSTGUG00000012721	DV956174	10.8622	6.61684	8.65251e-05	-0.0702701	-0.214603	-0.126127	0.26076	0.15024
AQP4	ENSTGUG00000010611	DV956011	14.2089	6.61446	8.68315e-05	0.207709	0.249997	-0.0852596	-0.371893	-0.000552523
	ENSTGUG00000002518	DV944982	11.7919	6.61352	8.69529e-05	-0.216966	-0.0923728	-0.100839	0.279915	0.130263
SLC46A1	ENSTGUG00000005966	DV948845	12.2	6.61327	8.69854e-05	0.191655	0.0560068	0.12569	-0.159954	-0.213398
KIAA0367	ENSTGUG00000003494	DV945834	11.8487	6.60475	8.80948e-05	0.115842	0.215003	0.208637	-0.351038	-0.188444
SYNC	ENSTGUG00000001361	DV953434	11.3716	6.60212	8.93297e-05	0.172759	0.101463	0.23704	-0.253812	-0.25745
PPM1H	ENSTGUG00000006354	CK313964	12.4185	6.56965	9.282e-05	0.178735	0.0538168	0.132757	-0.319227	-0.046081
SGTB	ENSTGUG00000002864	CK310433	11.0788	6.56302	9.37406e-05	0.258269	-0.0260427	0.151554	-0.161033	-0.222747
MATN2	ENSTGUG00000011992	CK310345	11.9438	6.55628	9.46864e-05	-0.308847	-0.0908641	-0.141135	0.423097	0.117749
	ENSTGUG00000006235	DV956738	10.2611	6.54562	9.62008e-05	-0.116001	0.163934	0.237465	-0.270247	-0.0151523
CUEDC2	ENSTGUG00000007606	CK312910	10.7496	6.53917	9.71301e-05	0.262761	-0.1888	0.132292	-0.138219	-0.068035
		DV956220	12.5586	6.54344	9.74685e-05	-0.132922	-0.189322	-0.26223	0.295525	0.28895
PTPRN2	ENSTGUG00000000727	DV949561	14.3728	6.53098	9.83233e-05	-0.189336	-0.155162	-0.301905	0.406356	0.240047
CDC2L6	ENSTGUG00000012053	DV957196	12.2417	6.51865	0.000100146	-0.172933	-0.167056	-0.0593524	0.192492	0.20685
GLT25D2	ENSTGUG00000003826	CK314322	10.4251	6.50987	0.000101465	0.137685	0.130599	0.156459	-0.363158	-0.0615851
		DV957942	11.7775	6.50351	0.000102432	0.0322072	0.226868	0.196992	-0.317564	-0.138504
GPI	ENSTGUG00000009572	CK234151	14.3544	6.49748	0.000103358	0.16606	0.174642	0.171044	-0.420589	-0.0911576
ABHD3	ENSTGUG00000010308	DV955277	12.3217	6.50138	0.000103761	-0.456492	-0.372694	-0.0803353	0.648233	0.261288
MTMR2	ENSTGUG00000012806	CK234511	13.3404	6.49362	0.000103954	0.0487481	0.179603	0.274069	-0.303074	-0.199346
SLMAP	ENSTGUG00000007341	CK306053	12.0369	6.48404	0.000105449	0.190983	-0.0251166	0.245839	-0.19565	-0.216056
FNIP1	ENSTGUG00000001315	DV961026	11.5628	6.46929	0.000107795	-0.190781	-0.18138	-0.241238	0.2322	0.381199
IHPK1	ENSTGUG00000005235	CK313122	11.933	6.4885	0.000108993	0.029588	0.190114	0.0651461	-0.401876	0.117028
		CK305980	10.5067	6.45895	0.000109472	0.254689	0.259452	0.155596	-0.331428	-0.338307
DDX31	ENSTGUG00000005142	DV955093	10.2333	6.45117	0.000110749	0.104533	-0.0657514	0.241913	-0.356263	0.075569
CAB39L	ENSTGUG00000012160	CK311001	12.8786	6.45083	0.000110806	0.292417	0.0957204	0.153696	-0.291053	-0.25078
PGP	ENSTGUG00000015413	DV952121	11.472	6.44892	0.000111122	0.0654731	0.124519	0.215151	-0.289346	-0.115798
		DV953344	11.1857	6.45394	0.000111355	0.0362226	0.0735471	0.185938	-0.265944	-0.0297633
MAPK1	ENSTGUG00000008602	CK307467	15.0302	6.4535	0.000111427	-0.221946	-0.0444763	-0.16812	0.175706	0.258836
		DV953838	12.171	6.44489	0.000111792	-0.246588	-0.148728	-0.125857	0.21708	0.304092
SP3	ENSTGUG00000008690	DV946862	11.1854	6.43615	0.000113261	-0.10325	0.00750134	-0.210139	0.237416	0.0684724
KIAA0367	ENSTGUG00000003494	CK308098	13.1949	6.42998	0.000114308	0.0940236	0.206704	0.250579	-0.280069	-0.271237
SLC20A2	ENSTGUG00000004289	DV947665	12.2715	6.45973	0.000114908	-0.0255561	0.126195	0.162438	-0.250319	-0.0127579
C20orf11	ENSTGUG00000007591	DV947374	12.5313	6.42272	0.000115555	-0.0438411	-0.211647	-0.122549	0.180535	0.197501
CALCR	ENSTGUG00000001514	DV948514	10.8887	6.41435	0.000117008	0.379567	0.0366444	0.0836669	-0.270561	-0.229318
SF3B4	ENSTGUG00000004470	DV955437	11.4466	6.38945	0.000121442	0.0573964	0.0756734	0.253638	-0.287521	-0.0991873
		DV950737	11.3296	6.38765	0.000121769	-0.11012	-0.00573155	-0.259149	0.209838	0.165162
		CK313585	13.586	6.38763	0.000121773	0.141863	0.032993	0.27343	-0.436008	-0.0122785
CDH11	ENSTGUG00000009849	DV958647	11.5752	6.38686	0.000121912	-0.327587	-0.154642	-0.160029	0.506366	0.135891
	ENSTGUG00000008011	CK305276	12.0672	6.37727	0.000123673	-0.256026	-0.00938571	-0.219283	0.148162	0.336533
		DV945142	12.9213	6.36926	0.000125163	0.0311593	0.409207	-0.465231	0.00337583	0.0214888
MAGI3;MAGI2	ENSTGUG00000002672	CK311541	11.6384	6.3683	0.000126518	0.308852	0.0992707	0.19634	-0.336052	-0.26841
RBM24;RBM38	ENSTGUG00000008298	CK303479	11.8597	6.36118	0.000126683	0.0195898	-0.146814	-0.251606	0.142751	0.236079
PTTG1IP	ENSTGUG00000006048	CK234637	9.63619	6.35607	0.000127654	0.332652	0.0611134	0.171711	-0.367913	-0.197564
TCF20	ENSTGUG00000009667	CK314817	11.151	6.33775	0.000131201	-0.0961597	-0.136576	-0.164229	0.266641	0.130324
UIMC1	ENSTGUG00000000445	DV952695	12.5605	6.32419	0.000133889	0.0450915	-0.0369412	0.0313707	0.147759	-0.18728
GMDS	ENSTGUG00000002124	DV961849	10.2131	6.359	0.000136126	-0.131135	0.761003	-0.0738578	-0.209714	-0.346296
		CK304236	10.9366	6.31171	0.000136412	-0.162234	-0.117083	-0.154286	0.269194	0.164409
CACNG4	ENSTGUG00000004385	DV953758	12.1802	6.31113	0.00013653	-0.205316	-0.147535	-0.296204	0.321686	0.327369
PPAPDC1A	ENSTGUG00000011201	CK305549	13.6975	6.31085	0.000136588	-0.167413	-0.682335	-0.286614	0.499638	0.636724
ZNF294	ENSTGUG00000013590	DV945060	11.8416	6.30242	0.000138323	0.224595	0.0677534	0.174804	-0.273085	-0.194068
RAB12	ENSTGUG00000009889	CK317362	12.4929	6.29734	0.000139379	-0.0383729	-0.198413	-0.116057	0.303691	0.0491518
ADAM23	ENSTGUG00000009963	CK306577	12.4281	6.29139	0.000140626	0.284987	-0.0511006	0.233154	-0.157207	-0.309833
CTDSPL2	ENSTGUG00000009887	DV952502	11.9337	6.28255	0.000142499	-0.0851269	-0.188671	0.0123742	0.0118269	0.249596
MYCN	ENSTGUG00000013104	CK308936	12.3755	6.31822	0.000143103	-0.391197	-0.0721265	-0.165332	0.226882	0.401774
		CK235938	11.3606	6.27817	0.000143437	0.0698177	0.141614	0.126538	-0.214466	-0.123503
PHF20L1	ENSTGUG00000012558	DV948963	11.4174	6.27183	0.000144805	0.0389512	0.166786	0.0651288	-0.382535	0.111669
		DV946434	10.7116	6.25866	0.000147689	0.138078	0.0880302	0.149244	-0.279437	-0.0959144
		CK234161	11.279	6.25647	0.000148175	0.246701	0.0844689	0.0950055	-0.413912	-0.012264
MAP1A	ENSTGUG00000010313	DV953046	13.197	6.24729	0.000150227	0.138119	0.134237	0.207245	-0.312647	-0.166954
		DV956508	12.0663	6.24287	0.000151224	-0.323453	-0.0859757	-0.207378	0.202586	0.414221
KCNRG	ENSTGUG00000012112	CK315594	12.5122	6.23303	0.00015347	-0.0997323	-0.142431	-0.0702661	0.0979726	0.214456
	ENSTGUG00000000048	DV951487	11.5095	6.23	0.00015417	0.165717	-0.0512587	0.239992	-0.266823	-0.0876271
RPS6KA2;RPS6KA3	ENSTGUG00000007471	CK311890	12.5473	6.22287	0.000155825	0.257601	0.0186281	0.179656	-0.198084	-0.2578
	ENSTGUG00000001857	CK303197	10.6027	6.22181	0.000156075	0.201052	0.0756951	0.00614518	-0.106482	-0.17641
BAT2D1	ENSTGUG00000012709	CK314953	13.303	6.23195	0.000156525	-0.229622	-0.209004	-0.209303	0.288622	0.359307
	ENSTGUG00000010788	DV952499	12.1007	6.25383	0.000157411	-0.0619622	-0.265458	-0.127632	0.311208	0.143844
PYGB	ENSTGUG00000005015	CK313966	12.0854	6.21048	0.000158748	0.0198396	0.174551	0.266661	-0.381155	-0.0798969
		CK234804	11.2331	6.1908	0.000163504	0.139682	-0.225419	0.210761	-0.004706	-0.120318
	ENSTGUG00000012272	DV961102	11.5733	6.18466	0.000165015	0.146306	0.22759	0.0748072	-0.298126	-0.150576
LRRK1	ENSTGUG00000008909	CK312948	11.8504	6.17742	0.000166818	0.185862	0.218785	0.328154	-0.396235	-0.336566
	ENSTGUG00000011723	DV949643	12.8782	6.17656	0.000167032	0.0393308	0.144006	0.197205	-0.294154	-0.0863881
VPS4A;VPS4B	ENSTGUG00000002043	CK304068	12.8632	6.16439	0.000171613	0.0356663	0.218519	-0.048989	-0.179227	-0.0259689
RTN4IP1	ENSTGUG00000012187	DV959329	12.9185	6.15573	0.000172337	0.0922153	0.0528421	0.101996	-0.244663	-0.00239034
ROD1;PTBP2;PTBP1	ENSTGUG00000005558	DV952112	12.8073	6.14814	0.000174311	-0.0625402	-0.226842	-0.120058	0.275255	0.134185
ATP5G3	ENSTGUG00000008907	CK309293	9.61432	6.15951	0.00017442	0.155724	0.0769464	0.108325	0.0466386	-0.387634
AHCY	ENSTGUG00000003666	DV955616	11.0888	6.13913	0.000176684	0.0608203	0.135262	0.147686	-0.298592	-0.0451759
APC	ENSTGUG00000001015	CK304888	11.998	6.15239	0.00017789	-0.276438	-0.0236312	-0.0168921	0.151703	0.165258
C22orf9	ENSTGUG00000011858	CK315269	12.2796	6.1389	0.000178294	-0.213157	-0.0681192	-0.0430575	0.0120666	0.312267
MFN2	ENSTGUG00000002433	DV955220	13.2405	6.13267	0.000178407	0.171127	0.148206	0.0109107	-0.220088	-0.110155
CMPK1	ENSTGUG00000008563	DV952922	12.9631	6.13229	0.000178508	0.139928	-0.0234547	0.145377	-0.159382	-0.102469
EIF2C2	ENSTGUG00000012652	DV958850	10.8126	6.1233	0.000180934	0.122744	-0.0168088	0.126267	-0.216978	-0.015224
		CK235399	12.4802	6.12195	0.000181303	-0.0587584	0.341441	0.196703	-0.439626	-0.0397597
ZNF706	ENSTGUG00000012083	CK311754	13.2396	6.10947	0.000184734	-0.17702	-0.152223	-0.100524	0.215766	0.214001
SPHKAP	ENSTGUG00000008287	CK301906	13.7021	6.09805	0.00018793	0.425101	0.0727732	0.070475	-0.267234	-0.301115
FAM135A	ENSTGUG00000012721	CK310025	11.2766	6.10315	0.000188111	-0.0449422	-0.163746	-0.213539	0.325672	0.096555
GPI	ENSTGUG00000009572	DV953961	12.6679	6.09245	0.000189518	0.182282	0.230267	0.117511	-0.410364	-0.119697
COL10A1;NT5DC1	ENSTGUG00000011952;ENSTGUG00000011946	CK314577	12.179	6.08697	0.000191083	0.269408	0.0729794	0.14054	-0.173857	-0.309071
		CK235352	12.7954	6.1214	0.000191571	0.0536508	-0.315558	-0.137096	0.119153	0.27985
		CK310888	13.552	6.07751	0.00019382	-0.230277	0.0298479	-0.18394	0.165961	0.218408
	ENSTGUG00000002622	CK307305	14.1834	6.06695	0.000196924	-0.0121155	0.248116	0.178295	-0.415732	0.00143693
CADPS2	ENSTGUG00000004403;ENSTGUG00000004485	DV955943	12.5286	6.06336	0.000197988	0.237772	0.314862	0.182235	-0.484769	-0.2501
AURKAIP1	ENSTGUG00000003131	CK316040	13.0339	6.06309	0.000198068	-0.125332	0.0222499	-0.175118	0.100485	0.177716
PPP1R14C	ENSTGUG00000011326	CK301404	12.6874	6.05188	0.000201435	-0.321597	-0.276765	-0.152382	0.475442	0.275301
ARL8B	ENSTGUG00000010307	DV953618	12.4073	6.04393	0.000203859	0.212645	0.175785	0.179168	-0.379729	-0.187869
	ENSTGUG00000010039	DV960068	10.7969	6.04162	0.000204567	0.0680977	0.0265169	0.230831	-0.228997	-0.0964489
		CK310382	13.8741	6.05108	0.000205157	0.44538	-0.00323404	0.0917663	-0.212571	-0.321341
MAPK14	ENSTGUG00000001633	CK309524	12.3137	6.03822	0.000205618	0.137826	0.0390498	-0.0677499	-0.210079	0.100954
PVRL3	ENSTGUG00000013600	CK304388	10.9008	6.02664	0.000209231	-0.209163	-0.100105	-0.372056	0.388619	0.292705
		CK305407	12.3911	6.02967	0.000210041	0.0193944	-0.0229694	0.20415	0.0146042	-0.21518
ZDHHC22	ENSTGUG00000012274	DV956166	10.8509	6.01418	0.00021319	0.0138664	-0.149262	-0.224856	0.179055	0.181197
SEMA3E	ENSTGUG00000002487	DV958960	10.433	6.0175	0.000213914	0.562227	0.201382	0.427473	-0.551715	-0.639367
DOCK4	ENSTGUG00000005488	CK313533	11.6417	6.00943	0.000214719	-0.119718	-0.176536	-0.180304	0.464688	0.0118707
	ENSTGUG00000011282	CK313177	10.0678	6.04022	0.000216137	0.235895	0.110079	0.239971	-0.279744	-0.306201
FAM108C1	ENSTGUG00000008006	DV949774	11.9046	6.00224	0.000217054	-0.100704	-0.0991975	-0.203044	0.288517	0.114428
MAN1A1	ENSTGUG00000011863	DV955725	12.3704	5.99678	0.000218846	-0.140675	-0.0949365	-0.227958	0.187299	0.276271
PPAPDC1A	ENSTGUG00000011201	CK306336	13.854	6.0189	0.000219097	-0.214636	-0.860044	-0.0971825	0.491641	0.680222
XYLT2	ENSTGUG00000008920	CK234195	10.7865	5.995	0.000219432	0.0998741	0.154821	0.125995	-0.33578	-0.0449097
	ENSTGUG00000006569	CK303420	11.2624	5.97538	0.000227892	0.227051	0.22932	0.0624402	-0.211211	-0.307601
	ENSTGUG00000009340	DV949108	12.7686	5.98495	0.000228495	0.315721	0.0457451	0.354121	-0.543794	-0.171794
SLC22A15	ENSTGUG00000013388	DV951049	11.2824	5.96366	0.000230038	0.155835	0.0726765	0.166134	-0.418938	0.0242924
RB1CC1	ENSTGUG00000010964	CK308538	12.6117	5.96344	0.000230114	-0.00400174	-0.258116	-0.149631	0.339113	0.0726363
		DV954186	12.7982	5.96849	0.000230264	-0.412652	-0.355714	-0.230035	0.249788	0.748612
RLBP1L2	ENSTGUG00000011818	CK317158	13.154	5.95776	0.000232091	-0.138983	-0.192528	-0.163481	0.263148	0.231844
LRRC7	ENSTGUG00000010330	CK234827	10.3951	5.95589	0.000232746	0.115195	0.238804	-0.0230242	-0.379126	0.0481514
ARID5B	ENSTGUG00000005270	CK306313	12.39	5.95148	0.000234297	-0.0904918	-0.164938	-0.0867457	0.236723	0.105453
		DV946167	11.3149	5.95053	0.000234632	0.149643	0.00106709	0.0962158	-0.139494	-0.107431
		CK302193	12.928	5.9473	0.000235777	0.0807197	0.0805459	0.350501	-0.319936	-0.191831
PHF20L1	ENSTGUG00000012558	CK308678	11.9794	5.94621	0.000236165	-0.196359	-0.0949602	-0.100134	0.372778	0.018676
		DV950077	9.97687	5.94111	0.000237985	0.305287	0.168224	0.123191	-0.228699	-0.368002
HIST2H2BE;HIST2H2BF;	ENSTGUG00000003729	DV952165	13.6705	5.93933	0.000238628	0.317171	0.1255	0.305784	-0.4926	-0.255855
POLDIP2	ENSTGUG00000005900	DV958963	11.1098	5.93613	0.00023978	0.13233	0.0780134	0.220797	-0.348775	-0.0823656
MAP4	ENSTGUG00000000110	DV957843	11.624	5.93058	0.000241792	0.00658917	0.198323	0.223659	-0.389938	-0.0386335
HMGN1-4	ENSTGUG00000002555	CK311987	14.3288	5.93014	0.000241955	-0.108839	-0.150784	-0.176185	0.304593	0.131215
GOLGA2	ENSTGUG00000003721	DV955214	11.1384	5.92706	0.000243079	0.0880389	0.0373752	0.223556	-0.339297	-0.00967328
IQWD1	ENSTGUG00000013502	CK234313	12.7051	5.92606	0.000243448	-0.23294	0.00323671	-0.0611376	-0.0380399	0.32888
HADHB	ENSTGUG00000014433	DV960789	10.9134	5.94256	0.000243475	0.100771	0.000386618	0.172584	-0.276163	0.00242193
	ENSTGUG00000017259	DV959959	11.6986	5.93516	0.000244122	0.209838	0.127241	0.103178	-0.170215	-0.270043
MAP2K1	ENSTGUG00000009363	DV953528	13.9905	5.9197	0.000247799	-0.214547	-0.0632245	-0.282324	0.19334	0.366756
C16orf68	ENSTGUG00000004595;ENSTGUG00000004596	CK303253	10.8005	5.90274	0.000252159	0.0673926	0.322073	0.0185917	-0.297477	-0.11058
KCNC1;KCNC2	ENSTGUG00000007354	DV956759	12.1006	5.89858	0.000253745	-0.00301205	-0.281612	-0.322864	0.356871	0.250617
ATP6V0A1;VPS25	ENSTGUG00000002661;ENSTGUG00000002656;ENSTGUG00000002515	CK308358	13.9833	5.89317	0.000255824	0.104992	0.176286	0.105181	-0.298752	-0.0877084
C13orf36	ENSTGUG00000011893	CK305439	11.9554	5.91323	0.000256604	0.0996148	0.202368	0.135899	-0.244493	-0.193389
GLRB	ENSTGUG00000005457	DV949730	11.441	5.88711	0.000262397	0.290663	0.189507	0.109033	-0.354262	-0.234941
		DV961013	12.3014	5.87557	0.000262707	0.0341787	0.106357	0.114072	-0.315477	0.0608693
	ENSTGUG00000008982	CK313775	13.3621	5.87529	0.000262815	-0.0795089	-0.168039	-0.0659439	0.159934	0.153558
FZR1	ENSTGUG00000000181	CK304640	12.949	5.8752	0.000262851	0.034428	0.0527577	0.272084	-0.261148	-0.0981216
SLC38A1	ENSTGUG00000006103	CK306257	12.2044	5.87408	0.000263297	0.10817	0.123287	0.189271	-0.373749	-0.0469794
		DV954688	13.5035	5.87285	0.000263787	-0.0918854	-0.107083	-0.167016	0.279526	0.0864591
PIK3C2B	ENSTGUG00000017474	DV947773	11.5821	5.86993	0.000264952	0.0553096	0.179656	0.122212	-0.4471	0.0899217
SLC16A6	ENSTGUG00000004137	CK304260	11.0493	5.8694	0.000265164	0.13532	-0.000843147	0.255571	-0.22094	-0.169107
		DV958221	13.4198	5.86568	0.000266655	-0.0512031	-0.0896769	-0.212489	0.203805	0.149564
	ENSTGUG00000004680	DV956623	13.9138	5.8591	0.000269315	0.0103071	-0.0813641	-0.138989	0.0167322	0.193314
GAP43	ENSTGUG00000013403	DV952865	11.1489	5.85061	0.000274966	-0.158704	0.080187	-0.105057	0.0216066	0.161968
PHF20L1	ENSTGUG00000012558	CK303833	11.3192	5.84984	0.000275287	-0.108004	-0.142484	-0.116575	0.306818	0.0602448
RUFY1	ENSTGUG00000001097	CK315083	13.2671	5.83883	0.000277682	-0.199484	-0.0833688	-0.0364764	0.10541	0.213919
HLA-J;HLA-H;AZGP1;	ENSTGUG00000015209;ENSTGUG00000015195	CK305087	11.1544	5.8374	0.000278285	-0.137098	0.00952573	-0.215686	-0.101227	0.444485
ACLY	ENSTGUG00000002447	CK313526	13.721	5.82839	0.000282095	0.103948	0.200364	0.119301	-0.362768	-0.0608451
SSTR1	ENSTGUG00000012024	DV947803	12.4749	5.83961	0.000284141	0.25349	0.0506922	0.137745	-0.369597	-0.0723303
RYBP	ENSTGUG00000009932	CK316761	13.3963	5.82078	0.000285357	-0.185784	-0.0671194	-0.128815	0.204652	0.177067
AQP4	ENSTGUG00000010611	CK234697	14.0991	5.81807	0.000286526	0.13854	0.381767	0.0166622	-0.404629	-0.132341
CNRIP1	ENSTGUG00000002376	DV945631	13.4023	5.82257	0.000286837	-0.131131	-0.141402	-0.205124	0.333293	0.144364
HEYL;HEY2	ENSTGUG00000011792	CK312878	9.93372	5.83631	0.000287941	-0.2472	-0.0254569	-0.00414886	0.0118455	0.26496
COX6C	ENSTGUG00000012043	CK310987	12.2024	5.80872	0.000290602	0.178368	0.247527	0.0967725	-0.0223746	-0.500293
		CK301661	13.0134	5.80829	0.000290791	-0.26268	-0.240617	-0.170154	0.440815	0.232635
XPNPEP1	ENSTGUG00000010544	DV958682	11.1481	5.80673	0.000291478	0.138109	0.0210419	0.148502	-0.188775	-0.118878
ARHGDIB;ARHGDIA	ENSTGUG00000009210	CK305571	12.6972	5.80472	0.000292361	-0.522631	-0.109162	-0.37199	0.613814	0.38997
INPP4A	ENSTGUG00000010196	DV960051	11.1732	5.8	0.000294455	0.300637	-0.0962196	0.163949	-0.390017	0.0216501
ROD1;PTBP2;PTBP1	ENSTGUG00000005558	CK316611	13.0307	5.79781	0.000295431	-0.111293	-0.144095	-0.158671	0.275043	0.139016
ATP2B1;ATP2B3;ATP2B2	ENSTGUG00000004296	CK310498	13.6248	5.7881	0.000299797	0.358863	0.117519	0.290618	-0.473367	-0.293634
ABL1;EXOSC2	ENSTGUG00000004697	CK307818	12.1218	5.78692	0.000300331	-0.167897	0.0313929	-0.10282	0.150826	0.088499
		DV946098	12.1865	5.78662	0.000300468	-0.209114	-0.120266	-0.142566	0.174968	0.296979
ARG2	ENSTGUG00000011509	CK235459	11.6049	5.78375	0.000301772	0.159036	0.0177467	0.070339	-0.212556	-0.0345664
		DV945911	12.7891	5.77602	0.000305319	0.0870876	0.211982	0.0639714	-0.304018	-0.0590237
RNMT	ENSTGUG00000009450	CK309558	10.4022	5.76517	0.000310365	0.00514164	-0.273738	-0.232767	0.574216	-0.0728524
CCDC109A	ENSTGUG00000004428	DV948202	11.3086	5.766	0.000314849	0.114316	0.256769	0.19972	-0.356494	-0.214311
C9orf4	ENSTGUG00000008097	DV947304	13.1799	5.75027	0.00031744	-0.149367	-0.17558	-0.142857	0.246674	0.221131
GGA3	ENSTGUG00000008660	DV947987	11.4562	5.74951	0.000317801	0.124409	0.167089	0.0432723	-0.287831	-0.046939
CYLD	ENSTGUG00000007517	DV951751	11.2812	5.74943	0.000317843	-0.0190159	-0.303078	-0.313986	0.555599	0.0804818
THY1	ENSTGUG00000000398	DV960390	13.6015	5.74627	0.000319365	0.0536576	0.214467	0.11496	-0.373375	-0.00971003
TUSC5	ENSTGUG00000006617	DV955361	12.7564	5.7363	0.000324214	0.220135	0.0833914	0.242701	-0.365034	-0.181193
ZNHIT6	ENSTGUG00000006419	DV955287	11.9014	5.7435	0.000325703	0.122309	0.0976536	0.193858	-0.361555	-0.0522653
RGS7	ENSTGUG00000010596	DV952911	13.3476	5.7131	0.000335798	-0.119832	-0.150105	-0.0776173	0.180361	0.167193
HIST1H4C;HIST2H2AC	ENSTGUG00000009303	CK314625	10.4781	5.71248	0.000336112	-0.0426852	0.105977	0.0573454	0.1031	-0.223737
ARID4B	ENSTGUG00000010246	CK307270	10.8656	5.71191	0.0003364	0.176392	0.161128	0.185688	-0.212782	-0.310426
NAP1L1;NAP1L3	ENSTGUG00000007412	CK304773	12.9572	5.7085	0.000338142	-0.191564	-0.0112418	-0.132137	0.221527	0.113415
AGPAT3	ENSTGUG00000005961	DV955679	10.9875	5.70688	0.00034155	0.17928	0.230392	-0.0451749	-0.26403	-0.100468
UBE2B	ENSTGUG00000001286	DV959842	11.4969	5.70995	0.000342601	-0.0977904	-0.137981	-0.251584	0.375601	0.111754
HUNK	ENSTGUG00000013465	DV956486	11.0452	5.69744	0.000343847	0.0135149	0.219213	0.0235702	-0.268643	0.012345
OSMR;IL12RB2;LIFR;	ENSTGUG00000002116	DV959279	10.3667	5.69145	0.000346978	0.364246	0.0713198	0.0505164	-0.180378	-0.305705
		CK306312	11.9694	5.68131	0.000352347	0.161768	0.186425	0.252399	-0.434811	-0.165781
CYFIP1	ENSTGUG00000010510	CK311341	11.6324	5.68238	0.000354429	0.0510017	0.013033	0.0537121	-0.233295	0.115548
DR1	ENSTGUG00000005923	CK235373	13.0373	5.66814	0.000359442	-0.144711	-0.0648625	-0.126963	0.174908	0.161629
TUBGCP4	ENSTGUG00000010347	CK306746	12.5987	5.67003	0.000361108	0.138129	0.0841431	0.194208	-0.238982	-0.177499
KIAA1107;BTBD8	ENSTGUG00000006099	CK302806	12.6372	5.6649	0.000361209	0.0627933	0.00175181	-0.191573	-0.0802766	0.207305
		CK306689	9.19268	5.66463	0.000361359	-0.00148987	0.241487	0.118691	-0.295504	-0.0631839
VCP	ENSTGUG00000001760	DV951025	13.4703	5.66153	0.000363059	0.0638529	0.0701645	0.0898415	-0.275755	0.0518962
CDH18	ENSTGUG00000007189	CK312980	12.1286	5.65883	0.000364548	-0.155726	0.00856661	-0.281073	0.251875	0.176357
CALB2;CALB1	ENSTGUG00000011825	DV955704	10.7882	5.64891	0.000370064	-0.316428	0.177205	-0.326728	0.186135	0.279817
MEX3D	ENSTGUG00000000201	CK316997	12.0744	5.64632	0.000371518	-0.139551	0.0497745	-0.334591	0.171479	0.252888
ASXL3	ENSTGUG00000010779	CK309879	9.77015	5.64402	0.000372818	-0.240764	-0.0434135	-0.0883511	0.0791859	0.293342
RGL1;TSEN15	ENSTGUG00000003845	DV959118	9.84489	5.64809	0.000373285	0.0422585	0.0359233	0.210329	-0.288635	0.000123957
PHCA	ENSTGUG00000013058	DV952379	12.881	5.64272	0.000373548	-0.12936	-0.112469	-0.132975	0.194173	0.180631
TNFAIP8L3;GLDN	ENSTGUG00000006955;ENSTGUG00000006991	DV956728	13.7297	5.64741	0.000373668	-0.240931	-0.0864949	-0.168843	0.209885	0.286383
C3orf39	ENSTGUG00000003854	DV948284	13.296	5.63969	0.00037527	-0.201714	-0.0689009	-0.0728055	0.194361	0.149059
SFRS11	ENSTGUG00000010284	CK301281	12.8259	5.63842	0.000375991	0.149593	0.143166	0.0860945	-0.321638	-0.0572157
GLRX5	ENSTGUG00000012677	CK312819	10.6027	5.63468	0.000378127	0.137686	0.20725	0.120215	-0.271355	-0.193796
CBX3	ENSTGUG00000002876	CK303377	13.0856	5.62465	0.000383916	-0.0312078	-0.0656498	-0.0755458	0.243426	-0.0710226
C14orf100	ENSTGUG00000013008	CK235609	11.8619	5.62184	0.000385554	-0.0856109	0.113152	-0.141403	0.227941	-0.114079
CCDC92	ENSTGUG00000005098	CK311591	12.973	5.61338	0.000390533	0.119082	0.0811423	0.177324	-0.272031	-0.105518
RAB30	ENSTGUG00000012941	CK303275	12.6531	5.61256	0.000391016	0.203983	0.127666	0.00476512	-0.328149	-0.00826502
HBD;HBG2;HBG1;HBB	ENSTGUG00000000571	CK310635	12.0907	5.61157	0.000391606	-0.00940598	-0.188772	0.351937	0.111757	-0.265517
FNBP1	ENSTGUG00000004545	DV957304	11.9165	5.61074	0.000394982	0.0963327	0.130886	0.170555	-0.39309	-0.00468437
RPRM;RPRML	ENSTGUG00000003180	DV949746	11.3397	5.60149	0.000397634	-0.160932	-0.201278	-0.256104	0.179604	0.43871
TOMM70A	ENSTGUG00000013631	DV949336	13.0102	5.59038	0.000404386	0.240306	0.0649093	0.350856	-0.509768	-0.146303
HDLBP	ENSTGUG00000006189	DV945773	12.8313	5.57623	0.000413159	0.0720749	0.0326551	0.176703	-0.280779	-0.000653919
ADRBK1;ADRBK2	ENSTGUG00000007559	DV952906	12.5399	5.57393	0.000414602	0.0870757	0.111379	0.18919	-0.39603	0.00838556
STMN3;STMN2	ENSTGUG00000007038	DV949164	12.7089	5.5821	0.000415541	0.226413	-0.00801381	0.28293	-0.358418	-0.142911
COPS5	ENSTGUG00000011336	DV959863	13.2793	5.57076	0.000416601	-0.0547941	-0.0873093	-0.104615	0.272523	-0.0258039
PSMD2	ENSTGUG00000010231	DV953139	11.7082	5.56865	0.000417939	0.0541459	0.221376	0.171736	-0.43863	-0.0086278
GDPD1	ENSTGUG00000007493	DV958794	11.4788	5.58158	0.00042221	0.147467	-0.282805	0.69703	-0.270846	-0.290847
PPTC7	ENSTGUG00000006400	DV960543	12.6084	5.54796	0.000431261	0.235944	0.0118599	0.115806	-0.0541423	-0.309467
C16orf70	ENSTGUG00000006686	DV961369	12.9816	5.55232	0.000431507	-0.181548	-0.1423	-0.158472	0.232405	0.249915
AP1G1	ENSTGUG00000008285	DV951660	11.7216	5.54379	0.000434002	0.0532539	0.170609	0.103393	-0.236115	-0.0911412
SLC32A1	ENSTGUG00000004537	CK306580	13.5353	5.53841	0.000437555	-0.293416	-0.114359	-0.223055	0.368128	0.262702
SNAP25	ENSTGUG00000006133	DV948769	12.6602	5.54224	0.000438147	0.210457	0.0523622	0.0215458	-0.0293353	-0.25503
PCYT1A	ENSTGUG00000009486	CK301283	12.334	5.53158	0.000442113	0.127746	0.0801938	0.0827941	-0.243645	-0.047089
C3orf39	ENSTGUG00000003854	CK302348	12.8758	5.52283	0.000448025	-0.183394	-0.122295	-0.0694286	0.212091	0.163027
EPRS	ENSTGUG00000002796	DV951873	11.3656	5.52203	0.000451774	0.139064	0.0836288	0.123185	-0.269265	-0.0766127
TRAK2	ENSTGUG00000010267	DV956036	10.4757	5.51447	0.000453746	0.0296805	-0.0917787	-0.153809	0.307708	-0.0918013
TUBGCP5	ENSTGUG00000010552	CK306882	12.9544	5.51384	0.000454184	-0.285934	-0.0915308	-0.163583	0.405579	0.135469
NT5DC1	ENSTGUG00000011946	DV958818	10.7314	5.51061	0.000456413	0.132741	0.156966	0.204844	-0.323795	-0.170756
C8orf79	ENSTGUG00000007372	DV953162	12.5358	5.50293	0.000461771	-0.00454294	-0.124383	-0.186613	0.0928178	0.222721
PTPRN2	ENSTGUG00000000727	CK312303	13.0125	5.50086	0.000463221	0.185922	-0.14508	0.211429	-0.157103	-0.0951681
C9orf102	ENSTGUG00000000524	DV958708	11.2148	5.50078	0.000463278	-0.0137242	0.212227	0.0515581	-0.231534	-0.0185269
RAMP1	ENSTGUG00000003837	CK306050	11.3622	5.48648	0.000473447	0.113302	0.0693334	0.0340659	-0.072438	-0.144263
TBR1	ENSTGUG00000006709	CK301650	12.1926	5.48627	0.000473604	0.254622	0.191061	0.25895	-0.560056	-0.144577
GK2;GK;GK3P	ENSTGUG00000007017	DV947019	11.6086	5.49972	0.000477652	0.161888	0.19088	0.168286	-0.23437	-0.286684
GDPD1	ENSTGUG00000007493	CK309863	13.2913	5.47746	0.000479979	0.0380252	0.15671	0.143644	-0.325988	-0.0123907
		CK310507	13.1312	5.46916	0.000486068	0.103378	0.0352757	0.141102	-0.183349	-0.0964073
		CK234173	12.6527	5.46742	0.00048736	-0.23462	0.102035	-0.062916	0.0975364	0.0979647
HINT1	ENSTGUG00000000395	CK312743	11.8547	5.46706	0.000487626	0.241338	0.145958	0.053323	-0.133035	-0.307585
	ENSTGUG00000010788	DV955996	11.0294	5.46566	0.000488665	-0.0373213	-0.137251	-0.158287	0.24174	0.0911195
RAB11FIP4	ENSTGUG00000009584	CK302384	12.446	5.46245	0.000491055	-0.283672	-0.152104	-0.197092	0.250923	0.381945
STK11IP	ENSTGUG00000006239	DV960621	10.6779	5.45938	0.000496792	0.083573	0.134668	0.134246	-0.220465	-0.132022
ZNF706	ENSTGUG00000012083	CK309253	11.1691	5.45006	0.000500388	0.0939083	-0.0819066	-0.25378	0.315337	-0.0735586
ABCA2	ENSTGUG00000002344	CK310381	13.0751	5.44061	0.000507627	0.0707245	0.21716	0.188023	-0.341918	-0.13399
CNTF;ZFP91	ENSTGUG00000007128	CK308316	10.9462	5.43791	0.000509709	0.0608664	0.0422715	0.079301	-0.272572	0.0901327
CCDC91	ENSTGUG00000012682	CK312746	11.0376	5.46143	0.00050984	0.149743	0.184084	-0.0560588	-0.204849	-0.0729189
		CK305946	12.7695	5.45134	0.00051009	0.169404	0.0148477	0.106937	-0.229448	-0.06174
NLGN4Y;NLGN4X	ENSTGUG00000008580	DV957972	12.9338	5.43202	0.000514299	-0.113817	-0.0624981	-0.0982993	-0.00069354	0.275308
KCNH7	ENSTGUG00000006950	DV948210	10.4308	5.43013	0.000515772	-0.158129	-0.0535038	-0.159286	0.287577	0.0833408
LRRTM1;CTNNA2	ENSTGUG00000010929;ENSTGUG00000010908	CK303737	12.3941	5.4414	0.000517817	-0.252769	-0.19265	-0.192864	0.334322	0.303961
CAMTA1	ENSTGUG00000002566	DV956333	14.2838	5.42542	0.000519485	0.23787	0.164357	0.18348	-0.461101	-0.124606
PHF16	ENSTGUG00000010614	DV960853	10.4722	5.42278	0.00052157	-0.214969	-0.0203095	0.0214342	0.0374523	0.176392
RUNX1T1	ENSTGUG00000011844	CK307095	13.0287	5.4214	0.000522668	-0.164542	-0.0735253	0.0892066	0.00935607	0.139505
RABL2A;RABL2B	ENSTGUG00000016028	CK306910	10.2973	5.42484	0.000523526	-0.202334	-0.0808187	0.130898	0.102284	0.0499701
		CK307661	9.1669	5.43342	0.000524102	0.0316551	0.351946	-0.162229	-0.207051	-0.0143215
AIFM3	ENSTGUG00000010632	DV956674	11.2183	5.41695	0.000526218	0.0719148	0.150773	0.262371	-0.29101	-0.194048
RAMP1	ENSTGUG00000003837	CK306050	13.3787	5.41623	0.000526795	-0.151405	0.0328914	-0.0749758	0.244209	-0.050719
		CK312450	12.2814	5.41611	0.000526886	0.413741	0.281916	0.215538	-0.526934	-0.384261
RAPGEF2	ENSTGUG00000005715	DV946297	13.2649	5.41166	0.000530467	-0.0908139	-0.200019	-0.0773983	0.215068	0.153163
PTP4A3	ENSTGUG00000012700	DV948921	11.4538	5.4037	0.000536929	0.124511	0.0355664	0.126916	-0.259291	-0.0277024
KLHL2	ENSTGUG00000005854	CK311719	13.118	5.39764	0.000541902	-0.158957	-0.361823	-0.420365	0.661524	0.279621
C2orf25	ENSTGUG00000011984	CK302706	13.4007	5.39262	0.000546048	0.0973943	0.100056	0.0723151	-0.00558489	-0.26418
GOLGB1	ENSTGUG00000015968	DV956886	12.1985	5.38465	0.000552715	-0.0051204	0.145249	0.121671	-0.225933	-0.0358672
		DV960767	9.96729	5.3819	0.000555033	-0.00224506	0.265908	-0.226309	-0.080433	0.0430787
PSMF1	ENSTGUG00000006876	DV959114	11.8882	5.37588	0.000560133	0.194503	0.121889	0.0133508	-0.218614	-0.111128
ASZ1	ENSTGUG00000004962	CK313095	11.2017	5.3848	0.000560179	0.19677	0.322401	-0.175308	-0.179111	-0.164752
KCNK10	ENSTGUG00000012403	DV946700	9.74651	5.37443	0.000561375	-0.237579	-0.0666248	-0.0733414	0.160325	0.21722
ME1;ME3	ENSTGUG00000012920	CK301465	12.5738	5.37025	0.00056496	-0.01337	-0.121078	0.220406	-0.192856	0.106898
KCNC1;KCNC2	ENSTGUG00000007354	DV947540	13.975	5.36012	0.000573735	-0.120607	-0.269286	0.0435716	0.0049001	0.341421
ITGB1BP1	ENSTGUG00000013015	CK311574	11.5024	5.34965	0.00058295	0.132321	-0.134385	-0.0743889	0.189135	-0.112682
AKAP9	ENSTGUG00000001443	DV959451	11.146	5.34416	0.000587839	0.217403	0.0650669	0.0818511	-0.0246173	-0.339703
AGRP	ENSTGUG00000006038;ENSTGUG00000005911	CK314120	8.18496	5.35129	0.000589393	0.235319	0.0711753	-0.0378907	-0.256648	-0.011956
		CK303989	11.6314	5.34177	0.000589984	-0.179621	-0.0814799	-0.171958	0.0559101	0.377148
		DV951211	11.477	5.34161	0.000590126	-0.0965339	0.168975	0.115449	-0.311069	0.123178
EIF4G3	ENSTGUG00000002122	CK310068	12.3605	5.34043	0.00059119	0.100077	0.0143736	0.183352	-0.201539	-0.0962635
		DV956871	11.4955	5.35755	0.00059204	0.132513	0.0702925	0.105007	-0.125191	-0.182621
	ENSTGUG00000002491	DV955331	10.8351	5.33746	0.000593867	0.0316238	-0.0300487	0.176931	-0.225828	0.0473222
ST6GALNAC6;	ENSTGUG00000003554;ENSTGUG00000003600	DV954323	12.1601	5.336	0.000595191	0.0720987	0.1864	0.217678	-0.322286	-0.153891
CDKN1B	ENSTGUG00000012703	CK316111	10.855	5.33461	0.000596452	-0.0766641	-0.337337	-0.0710461	0.278698	0.206349
CISD2	ENSTGUG00000003707	DV946008	12.2572	5.3342	0.000596824	0.0888933	0.164256	-0.10186	0.11812	-0.269409
ZDHHC13	ENSTGUG00000015883	CK316330	12.0478	5.33235	0.000598506	-0.185687	-0.148746	-0.0609316	0.276271	0.119093
TOMM5	ENSTGUG00000007137;ENSTGUG00000007138	CK313186	11.7134	5.33216	0.000598677	-0.212119	-0.0174459	-0.228023	0.255479	0.202109
		CK308243	11.8749	5.3319	0.000598917	0.130001	0.162869	0.15844	-0.190719	-0.260591
PPFIBP1	ENSTGUG00000012151	CK306892	13.3808	5.33541	0.0005997	-0.14646	-0.151065	-0.205948	0.0412248	0.462249
	ENSTGUG00000017248	DV952235	11.8741	5.33001	0.000600642	0.194944	0.100703	0.317882	-0.455705	-0.157824
ATP13A3	ENSTGUG00000009088	DV951411	12.5586	5.32423	0.000605955	0.106505	-0.145829	-0.131518	0.124793	0.046049
VCP	ENSTGUG00000001760	DV950709	11.7946	5.32301	0.000607077	0.0231609	0.167989	0.0623214	-0.242192	-0.0112793
ALDH1A1;ALDH1A2	ENSTGUG00000006178	DV957057	9.86162	5.32299	0.000607097	0.221842	-0.0120823	0.309312	-0.220496	-0.298575
C20orf20;OGFR	ENSTGUG00000007671;ENSTGUG00000007684	DV947625	13.2675	5.31171	0.00061762	0.106137	0.0429578	0.0933206	-0.0147305	-0.227685
SNN	ENSTGUG00000004889	CK310875	12.3986	5.30967	0.000619537	-0.0425725	-0.174665	-0.210753	0.236418	0.191573
		CK304512	11.6308	5.30768	0.000621419	-0.192107	-0.154798	-0.109811	0.208934	0.247782
	ENSTGUG00000000009	DV956919	7.73138	5.30759	0.000621505	0.211799	0.44778	-0.107756	-0.284299	-0.267523
FBXO9	ENSTGUG00000012870	CK315782	13.0104	5.30292	0.000625945	0.100414	0.0907298	0.154407	-0.228493	-0.117058
	ENSTGUG00000002622	DV946749	13.2826	5.29984	0.00062889	0.0583883	0.154708	0.162047	-0.378248	0.00310448
MSX1;MSX2	ENSTGUG00000000339	DV953586	9.80883	5.29767	0.000630965	0.0814942	-0.0909073	0.202238	-0.135087	-0.057738
MBNL2	ENSTGUG00000011104	CK307603	13.071	5.29708	0.000631535	-0.146807	-0.147085	-0.0680064	0.173325	0.188573
C2orf24	ENSTGUG00000005725	DV958738	11.6258	5.29526	0.000633286	0.0262752	0.17757	0.0202393	-0.16074	-0.063344
PPHLN1	ENSTGUG00000005837	DV951710	12.9083	5.27972	0.000648465	0.0698872	0.10404	0.0554854	-0.25886	0.0294473
C20orf196	ENSTGUG00000002189	CK308123	14.8959	5.27879	0.000649382	0.142716	0.0493424	0.271319	-0.175148	-0.288229
NEFM	ENSTGUG00000004494	CK313443	11.6772	5.27833	0.000649838	0.219287	0.0948816	0.275913	-0.235989	-0.354092
C1orf151	ENSTGUG00000016993	CK308453	11.8356	5.2823	0.000650149	0.0583312	0.171213	0.114842	-0.289193	-0.0551933
SLC32A1	ENSTGUG00000004537	CK306580	12.8925	5.27643	0.000651726	-0.163742	-0.201034	-0.196591	0.312759	0.248608
PPP2R4	ENSTGUG00000004393	CK303747	11.6266	5.2984	0.000652021	0.131462	-0.0413233	0.319472	-0.232964	-0.176647
NXF2B;TCP11L2;	ENSTGUG00000004982	CK301520	13.0333	5.26887	0.000659278	0.0994319	0.138819	0.105033	-0.260614	-0.0826704
CTSB	ENSTGUG00000013291	CK316885	13.909	5.26848	0.000659668	0.0558289	0.212803	0.202599	-0.400188	-0.0710431
RNF185	ENSTGUG00000009710	DV953628	12.3913	5.2678	0.00066035	0.105177	0.0574531	0.097391	-0.272172	0.0121508
PLXNA4	ENSTGUG00000001967	DV951095	11.0276	5.26514	0.000663036	-0.220136	0.0185136	-0.131278	0.0354322	0.297469
STXBP5L	ENSTGUG00000013372	DV948792	11.5778	5.26477	0.000663405	-0.0526569	-0.00241338	-0.192935	0.235571	0.0124343
OLFM3	ENSTGUG00000005012	CK310916	12	5.27778	0.000663426	-0.199952	-0.147466	-0.0465559	0.312112	0.0818612
	ENSTGUG00000008657	CK309031	11.9385	5.26757	0.000669275	0.175482	0.0212558	0.179013	-0.289456	-0.0862938
ARL8B	ENSTGUG00000010307	DV954769	12.9467	5.24921	0.00067933	0.161688	0.184162	0.193206	-0.338448	-0.200607
SLC46A3	ENSTGUG00000011660	DV951991	11.4522	5.25103	0.000681828	0.226329	0.0422037	0.122746	-0.319476	-0.0718014
TUBB2A;TUBB2B	ENSTGUG00000002184;ENSTGUG00000002192;ENSTGUG00000002190	DV953679	14.0894	5.24469	0.000684032	-0.248932	0.0545029	-0.16119	0.0124497	0.343169
		DV961077	10.7552	5.2476	0.000685396	0.0965937	-0.0619631	-0.0284666	-0.208876	0.202711
LINGO2	ENSTGUG00000001404	DV957508	10.8226	5.24285	0.000685952	-0.0953795	0.0465652	-0.196461	0.323021	-0.077745
		CK313085	12.3791	5.24148	0.000687389	-0.103224	-0.00479402	-0.1924	0.224228	0.0761903
NRN1	ENSTGUG00000002274	DV954334	11.2886	5.22989	0.000704126	-0.0954348	-0.111565	-0.0891685	0.352496	-0.0563275
WWOX	ENSTGUG00000004614	CK310124	10.6569	5.22347	0.000706533	0.157892	-0.14276	-0.120035	0.0189595	0.0859429
ATP8A2	ENSTGUG00000011487	DV951912	12.8459	5.2338	0.000709209	0.15454	0.211791	0.137053	-0.316091	-0.187293
KBTBD3	ENSTGUG00000012674	CK306677	12.6792	5.2279	0.000710866	0.249244	-0.120838	0.0735102	-0.0568806	-0.145036
IRS1	ENSTGUG00000008136	DV953161	11.9121	5.21803	0.00071241	-0.205014	-0.157308	-0.00430245	0.256411	0.110214
RAB9B	ENSTGUG00000006516	CK235054	11.7806	5.22529	0.000713701	0.0679345	0.21535	0.183828	-0.342861	-0.124252
SETBP1	ENSTGUG00000001615	DV953075	12.1893	5.21307	0.000717824	-0.104727	-0.127709	-0.135634	0.378204	-0.0101338
GATC	ENSTGUG00000009561	DV954235	12.7878	5.20924	0.000722033	0.00431481	0.0768407	0.081651	-0.209295	0.0464888
C9orf119	ENSTGUG00000003717	DV952755	9.01604	5.20291	0.000729034	0.0286022	0.208882	0.057138	-0.204832	-0.0897903
	ENSTGUG00000002182	CK312547	13.5772	5.20109	0.000731061	0.216036	0.0712198	0.125946	-0.195652	-0.217551
HJURP	ENSTGUG00000013602	DV960503	9.22366	5.20795	0.000732763	-0.130017	-0.0186815	-0.0983614	0.225421	0.0216383
BRUNOL5	ENSTGUG00000000514	CK313283	13.0159	5.19912	0.00073327	-0.073288	-0.108061	-0.116496	0.218724	0.0791214
AHCY	ENSTGUG00000003666	CK307824	12.3422	5.21931	0.000734848	-0.00391116	0.0970196	0.198196	-0.220146	-0.071158
CPEB4	ENSTGUG00000000329	CK316909	13.4095	5.19056	0.000742905	-0.142546	-0.0412045	-0.172315	0.238406	0.11766
FOXO1	ENSTGUG00000012008	DV960591	12.1102	5.1893	0.000744341	0.137225	-0.245167	-0.0795225	0.0492602	0.138205
ADCY7;ADCY2	ENSTGUG00000007740	CK304678	11.5355	5.18284	0.000751715	0.0608612	-0.212401	-0.181854	0.112821	0.220573
		DV955397	9.44181	5.18184	0.000752859	0.19879	0.243273	-0.0535998	-0.281867	-0.106596
ASAP2	ENSTGUG00000013006	DV951847	11.7349	5.1888	0.000754417	0.0207095	-0.182655	-0.157118	0.247148	0.0719146
HS3ST5	ENSTGUG00000011963	DV948700	11.7779	5.17967	0.000755353	0.229477	0.175637	0.117811	-0.200805	-0.32212
RASGRF1	ENSTGUG00000009981	DV956201	12.3836	5.19661	0.000760522	0.0941157	0.11518	0.269386	-0.450944	-0.0277373
ERGIC1	ENSTGUG00000000300	CK235574	12.0452	5.19196	0.000760747	0.192215	0.0894145	0.141871	-0.366654	-0.0568463
PPFIA2	ENSTGUG00000007778	DV954145	10.9616	5.16723	0.000769835	0.0360661	-0.120304	-0.274945	0.241724	0.117459
PDLIM4;PDLIM1	ENSTGUG00000007148	CK312490	12.5327	5.16658	0.000770595	-0.0362617	0.0990807	0.100823	-0.234894	0.0712512
GLRA2	ENSTGUG00000008149	DV947472	12.6281	5.16651	0.000770679	-0.26844	-0.122175	-0.218033	0.237946	0.370701
	ENSTGUG00000014657	DV950499	10.848	5.16638	0.00077083	-0.120558	-0.407105	-0.350262	0.707748	0.170177
GSN	ENSTGUG00000006681	CK304703	11.3563	5.15891	0.000779676	0.140944	0.0308475	0.180126	-0.365407	0.0134895
		DV948186	12.942	5.15603	0.000783106	-0.335007	-0.194441	-0.155475	0.234825	0.450097
FAM120C;FAM120A	ENSTGUG00000003672	CK313981	13.3204	5.1555	0.000783745	0.203212	-0.00707577	0.233302	-0.392641	-0.0367974
GOLGB1	ENSTGUG00000015968	DV946824	10.8564	5.15214	0.000792687	-0.0221975	0.0186406	0.21115	-0.231301	0.0237076
		DV952983	12.4507	5.14757	0.000793289	0.00119219	-0.0151089	0.253862	-0.199083	-0.0408622
C14orf135	ENSTGUG00000013002	DV960561	9.60951	5.15468	0.000794626	-0.159421	-0.0717376	-0.0908093	0.291655	0.0303122
HTRA2	ENSTGUG00000014680	DV961866	12.0853	5.14629	0.00079485	-0.124462	0.037918	-0.000120421	-0.118765	0.205429
	ENSTGUG00000013457	DV955826	11.3828	5.14572	0.000795543	0.157909	0.0194447	0.0946761	-0.223594	-0.0484353
CHL1	ENSTGUG00000009997	CK312740	13.0417	5.14182	0.000800294	-0.173832	-0.261258	-0.144853	0.165155	0.414789
SDC1	ENSTGUG00000013148	CK311498	10.1429	5.14167	0.000800475	0.0300357	-0.163672	-0.259479	0.0458117	0.347303
DBC1	ENSTGUG00000003350	DV957022	12.6429	5.14003	0.000802481	0.139241	0.170291	0.200202	-0.338876	-0.170859
		DV958559	11.0879	5.15643	0.000802856	-0.191062	-0.308784	-0.0871301	0.501046	0.0859302
BTRC;FBXW11	ENSTGUG00000014711	CK305093	12.9852	5.1314	0.000813121	0.0756132	-0.219614	-0.0107378	-0.0109094	0.165648
ARL5B	ENSTGUG00000001236	CK303997	12.512	5.12845	0.000816801	-0.132918	-0.103085	-0.215915	0.29398	0.157938
TBPL1	ENSTGUG00000011544	DV960151	10.606	5.12699	0.000818623	-0.0477896	0.116784	-0.27762	0.0656811	0.142945
GBF1	ENSTGUG00000007414	CK303644	12.7613	5.12633	0.000819453	0.0487858	0.0497981	0.160981	-0.261163	0.0015988
EIF2B1	ENSTGUG00000005283	DV950247	12.0931	5.12578	0.000820131	-0.0180737	-0.101573	-0.0287307	0.264633	-0.116256
KLHDC7B;KBTBD11	ENSTGUG00000012922	CK302241	12.6911	5.12417	0.000822153	-0.114177	-0.192025	0.0593912	0.022157	0.224654
TTYH3	ENSTGUG00000008112	CK315255	11.4792	5.1184	0.000829436	0.0700162	-0.0601927	0.198182	-0.138564	-0.0694414
KIAA1853	ENSTGUG00000009228	DV949752	11.9933	5.11686	0.000831387	0.0968342	0.0842118	0.282133	-0.310127	-0.153052
GPR98	ENSTGUG00000000694	CK306286	10.9845	5.11121	0.00083859	-0.174317	-0.0918389	-0.144094	0.132448	0.277801
SDC1	ENSTGUG00000013148	CK304383	12.0987	5.10946	0.000840842	0.333415	-0.256622	0.158589	0.0219144	-0.257296
NOP16	ENSTGUG00000000543	DV953983	11.2803	5.10657	0.000844556	0.101046	0.0703517	0.00802532	0.0608638	-0.240287
C1GALT1	ENSTGUG00000001666	DV960668	11.3863	5.10592	0.000845397	0.139819	0.0821849	0.0612205	-0.266482	-0.0167425
GCNT7;GCNT2	ENSTGUG00000008397;ENSTGUG00000008427	DV948501	12.2073	5.0939	0.000861068	-0.101056	-0.214778	-0.0235382	0.241791	0.0975809
GPM6B	ENSTGUG00000008166	CK308043	14.8943	5.09379	0.000861221	-0.122681	-0.18087	-0.183938	0.257264	0.230224
PSMC3	ENSTGUG00000010400	CK308909	12.1484	5.08944	0.000866958	0.195899	-0.0306246	-0.0469189	0.0604999	-0.178855
AVEN	ENSTGUG00000011639	CK235488	11.8942	5.10265	0.000876834	0.224926	0.0669482	0.0531462	-0.0979093	-0.247111
CLDN12	ENSTGUG00000001432	CK303160	13.1029	5.07859	0.000881451	-0.0616115	-0.0417659	-0.0890928	-0.0330727	0.225543
AVEN;C15orf29	ENSTGUG00000011641;ENSTGUG00000011639	CK301381	10.5899	5.07332	0.000888585	-0.119936	-0.118849	-0.174642	0.281797	0.13163
FNDC4	ENSTGUG00000014667	CK234508	10.6435	5.05998	0.000906893	0.194782	0.0938637	0.195733	-0.382207	-0.102171
FAM13C1	ENSTGUG00000005544	CK305653	12.2178	5.05538	0.000913289	0.220625	0.046888	-0.0193823	0.0383476	-0.286478
		DV955451	11.43	5.05605	0.000917836	0.105013	0.129942	0.165875	-0.308057	-0.0927717
HEYL;HEY2	ENSTGUG00000001265	DV952237	12.1939	5.05085	0.000919649	-0.222874	0.000730753	-0.105399	0.0438556	0.283687
MAP1A	ENSTGUG00000010313	CK234433	14.3774	5.04184	0.000932397	0.100409	0.178993	0.172524	-0.307521	-0.144406
SEMA3C	ENSTGUG00000002604	CK312536	11.3308	5.0416	0.000932743	-0.184766	0.0442982	-0.316345	0.154871	0.301942
CADM1	ENSTGUG00000000126;ENSTGUG00000000128	CK304840	13.3205	5.04093	0.0009337	-0.234176	0.0634547	-0.288248	0.127461	0.331508
		CK315123	12.3156	5.04081	0.000933869	-0.0525562	-0.178354	-0.0516668	0.0867994	0.195778
		DV953630	13.0866	5.034	0.000943644	-0.229991	-0.139677	-0.144468	0.182221	0.331915
		DV951286	10.7953	5.03091	0.000948113	0.337401	-0.183658	0.0497557	-0.116613	-0.0868857
C13orf1	ENSTGUG00000012117	CK311411	11.2116	5.01995	0.000964153	-0.116624	-0.115274	-0.138551	0.266793	0.103657
S100B	ENSTGUG00000011258	DV950377	11.4231	5.01969	0.000964539	0.0833252	0.112951	0.160934	-0.163584	-0.193627
GDPD1	ENSTGUG00000007493	CK235426	11.9242	5.01913	0.000965365	0.0882566	-0.287548	0.656797	-0.115525	-0.34198
BAALC	ENSTGUG00000012142	CK301571	13.4046	5.01658	0.00096914	-0.274642	-0.0611822	-0.203839	0.458345	0.0813181
		CK234875	12.234	5.00768	0.000982418	-0.104805	-0.175823	-0.0741498	0.142957	0.21182
TUBA4A	ENSTGUG00000005939	DV950164	10.6611	5.00494	0.000986553	0.0170432	0.30813	0.0384161	-0.193344	-0.170246
RAD21	ENSTGUG00000012319	CK304696	13.4566	5.00112	0.000992324	-0.0928252	-0.0125584	-0.115236	0.0547039	0.165916
TBC1D19	ENSTGUG00000009193	DV954749	11.0098	4.99762	0.000997656	0.173322	-0.0532784	0.143137	-0.223233	-0.0399478
