# Supplementary material for: High throughput analysis reveals dissociable gene expression profiles in two independent neural systems involved in the regulation of social behavior
Source: BMC Neurosci. 2012 Oct 19;13:126. doi: 10.1186/1471-2202-13-126 (PMC3485171; doi:10.1186/1471-2202-13-126)
Supplement: Additional file 2 — Table S2. Significant cDNA expression in Area X. [file 1471-2202-13-126-S2.xlsx]

## Sheet: Area X
Name	Ensemble ID	Accession	AveExpr	F	P.Value	SD	CXT	LD7	LD21	LD56
NTRK3	ENSTGUG00000008364	CK308373	13.5486	15.6004	4.73553e-10	0.312093	-0.0829804	0.217904	-0.0619819	-0.385035
CASK	ENSTGUG00000006375	CK315401	13.4489	11.9436	4.88516e-08	0.234964	-0.02105	0.317249	-0.219001	-0.312162
HOMER2	ENSTGUG00000007682	DV945859	10.5483	11.4882	8.94302e-08	0.168482	0.0676086	0.219423	-0.391759	-0.0637549
	ENSTGUG00000008648	DV944978	12.0612	11.2163	1.28698e-07	0.265936	0.106696	0.202815	-0.135204	-0.440243
GPSM1	ENSTGUG00000006334	DV958873	11.3264	10.8753	2.03829e-07	-0.319024	-0.130957	-0.108193	0.401851	0.156323
COL4A3BP	ENSTGUG00000006135	CK313804	12.3585	10.7286	2.48703e-07	-0.365461	0.0806145	-0.351808	0.213805	0.42285
PDE7B	ENSTGUG00000010811	CK235601	12.0143	10.7075	2.6848e-07	-0.173227	-0.34198	-0.363005	0.412148	0.466064
NTRK3	ENSTGUG00000008364	CK301758	12.8227	10.4534	3.61853e-07	0.165623	-0.0918615	0.38846	-0.109207	-0.353015
SKAP2	ENSTGUG00000002889	DV955200	11.393	9.68707	1.04094e-06	0.253745	0.225629	0.0781952	-0.351883	-0.205685
KIF11	ENSTGUG00000008927	DV960432	9.0127	9.57108	1.24764e-06	0.122713	0.186263	0.182109	-0.565857	0.0747719
GFPT1	ENSTGUG00000003894	CK316008	13.5575	9.15006	2.20716e-06	0.28157	-0.118192	0.229356	-0.0817187	-0.311015
		CK313055	10.0995	9.01065	2.68669e-06	0.32951	-0.0814575	0.412936	-0.595457	-0.0655309
	ENSTGUG00000008648	DV954623	11.2741	8.98794	2.77433e-06	0.334935	0.0719327	0.0953581	-0.187092	-0.315134
PRKCD	ENSTGUG00000004544	CK316407	10.7661	8.94942	2.9296e-06	0.59279	0.0474568	0.131461	-0.39539	-0.376317
DGKZ	ENSTGUG00000010647	DV946307	11.8277	8.83406	3.44959e-06	0.335369	-0.15013	0.341206	-0.0486392	-0.477806
PRKACB	ENSTGUG00000006643	CK313264	12.6402	8.74876	3.89362e-06	-0.249089	-0.00608302	-0.28296	0.321603	0.216529
TIPARP	ENSTGUG00000017448	CK310414	11.5342	8.6086	4.75314e-06	0.250493	-0.0725971	0.226061	0.00376047	-0.407717
PFKP	ENSTGUG00000000852	CK307946	14.8812	8.51599	5.42462e-06	-0.252207	-0.0783539	-0.0822505	0.261112	0.151699
CPM	ENSTGUG00000006875	DV950967	10.1694	8.4825	5.69058e-06	0.522229	-0.00435146	0.0996548	-0.354712	-0.262821
		DV950799	12.3425	8.33538	7.0248e-06	-0.110229	-0.165967	-0.204745	0.0834053	0.397535
CACNA1B	ENSTGUG00000002855	DV959277	12.4917	8.28262	7.5773e-06	0.132707	-0.0887715	0.213771	0.275332	-0.533038
JMJD6	ENSTGUG00000007809	DV961023	10.8213	8.03034	1.10532e-05	0.319694	-0.017263	0.186385	-0.273931	-0.214886
SMARCC1	ENSTGUG00000000119	CK314615	11.6895	7.99764	1.14228e-05	0.163697	0.0590509	0.0981753	-0.216337	-0.104587
	ENSTGUG00000001977	CK234943	12.3373	7.97265	1.1843e-05	0.305864	-0.00119484	0.197351	-0.242431	-0.259589
CPSF6	ENSTGUG00000006884	CK235607	10.7446	7.82088	1.56042e-05	0.406407	0.0609701	0.0413098	-0.400452	-0.108235
SLC39A6	ENSTGUG00000008614	CK302175	13.0938	7.6207	1.97367e-05	0.313222	0.0287003	0.13034	-0.150808	-0.321454
ATXN1	ENSTGUG00000005986	CK312767	13.6565	7.6095	2.00614e-05	0.294259	0.0199685	0.0403654	-0.130282	-0.224311
NONO;PSPC1	ENSTGUG00000011295	CK311375	12.2428	7.54739	2.19629e-05	0.144934	0.00566401	0.199588	0.0096897	-0.359876
KIAA1853	ENSTGUG00000009228	DV949752	11.9933	7.53657	2.23125e-05	0.242162	0.0269103	0.307412	-0.261939	-0.314545
LARP1	ENSTGUG00000000704	CK303548	12.1016	7.53178	2.24688e-05	0.0834269	0.20358	-0.0206536	-0.20199	-0.0643631
		DV946688	9.64982	7.50398	2.49842e-05	0.240589	-0.219458	0.27722	0.0967637	-0.395114
RCAN2	ENSTGUG00000013243	DV951875	14.842	7.45682	2.53849e-05	0.374973	0.0312129	0.257529	-0.205938	-0.457777
MND1	ENSTGUG00000005119	DV957077	10.2455	7.41221	2.67588e-05	0.319663	0.129544	0.110811	-0.0248019	-0.535216
CORO1B;CORO1C	ENSTGUG00000006956	CK235330	14.0355	7.23025	3.49404e-05	0.263381	0.038763	0.231243	-0.144028	-0.389359
SLC39A6	ENSTGUG00000008614	CK311426	12.1692	7.16128	3.91208e-05	0.299074	0.0259936	0.109659	-0.193888	-0.240838
IL17RA	ENSTGUG00000012526	DV959047	10.486	7.00752	4.85002e-05	0.165993	-0.00278465	0.137874	-0.157701	-0.143382
LRRC7	ENSTGUG00000010330	CK234827	10.3951	7.00721	4.85224e-05	0.323795	0.063244	0.10893	-0.270616	-0.225353
	ENSTGUG00000016013	DV952905	11.1799	7.00097	4.95209e-05	0.211116	0.0851998	0.103546	-0.0600284	-0.339834
ZNF365	ENSTGUG00000005236	CK311000	12.4934	6.95699	5.22577e-05	0.24547	0.0264475	0.214329	-0.221944	-0.264302
SEMA4B	ENSTGUG00000010009	DV953812	12.3344	6.90691	5.62722e-05	-0.13202	0.0436538	-0.10762	0.190356	0.00563032
CAP1	ENSTGUG00000001218	DV950097	12.1644	6.92278	5.74864e-05	0.380028	-0.0323131	0.175147	-0.192586	-0.330275
UCP3	ENSTGUG00000013446	CK314761	12.3688	6.72342	7.38518e-05	-0.155523	-0.127673	-0.127147	0.188939	0.221404
FAM168A	ENSTGUG00000013473	CK305924	13.9418	6.64431	8.30609e-05	0.18571	0.0338245	0.0984987	-0.0829513	-0.235082
GPM6A	ENSTGUG00000006358	CK309624	14.897	6.63074	8.47546e-05	-0.310172	0.0424	-0.169623	0.203757	0.233638
ENO2;ENO3	ENSTGUG00000013292	DV946586	11.8734	6.62574	8.53872e-05	-0.3012	-0.0246354	-0.08139	0.295169	0.112056
DOK7	ENSTGUG00000010345	DV954660	11.1502	6.56549	9.33955e-05	-0.312845	0.0303796	0.0891786	0.270052	-0.0767652
ATXN1	ENSTGUG00000005986	DV961981	11.1487	6.56435	9.35555e-05	0.264985	0.0470205	0.0254845	-0.18898	-0.14851
RABGAP1L	ENSTGUG00000003293	DV961820	9.97359	6.56378	9.36346e-05	0.12308	0.177898	-0.195651	-0.0643276	-0.0409995
RORA	ENSTGUG00000005333	DV955787	11.5884	6.55274	9.51863e-05	-0.189248	-0.0625026	-0.136243	0.0508724	0.337121
OMG	ENSTGUG00000008562	CK312734	12.8969	6.55079	9.54637e-05	-0.262902	-0.0116668	-0.128967	0.112279	0.291257
SEC61B	ENSTGUG00000008873	CK301501	14.0707	6.54641	9.60889e-05	0.0812342	0.0340095	0.389083	-0.0687439	-0.435583
OGFRL1	ENSTGUG00000012712	CK310010	11.8144	6.51456	0.000100758	-0.163509	-0.124122	-0.124794	0.0767699	0.335655
R3HDM1;R3HDM2	ENSTGUG00000011750	DV948405	12.5088	6.51378	0.000100876	0.22874	-0.0846371	0.237706	0.0881517	-0.46996
		CK235701	12.5422	6.52694	0.000100889	-0.0859423	-0.11823	-0.237184	0.196204	0.245152
SUB1	ENSTGUG00000001918	CK313919	13.9581	6.48464	0.000108509	0.249349	0.00501813	0.0347689	-0.0746134	-0.214523
PDE1B;PDE1A	ENSTGUG00000009501	CK313603	14.0109	6.46434	0.000108594	0.214839	-0.0493584	0.407797	-0.130585	-0.442692
NME6	ENSTGUG00000016027	DV959876	11.2573	6.47061	0.000108625	0.264043	-0.127315	0.195198	-0.210164	-0.121762
GRAMD2	ENSTGUG00000004416	DV955442	11.3908	6.45971	0.000111485	0.159745	-0.0779183	0.18814	0.0728736	-0.342841
MAPRE1	ENSTGUG00000006394	DV945334	11.2655	6.42227	0.000115633	0.276885	0.0310959	0.0841936	-0.200709	-0.191465
CACNB2	ENSTGUG00000001247	CK235407	10.1182	6.40609	0.000118461	0.183102	0.298076	-0.128584	-0.116126	-0.236468
ARL5B	ENSTGUG00000001236	CK303997	12.512	6.40246	0.000119105	-0.245276	0.211979	-0.262568	0.0544554	0.241409
		CK309100	11.9545	6.38526	0.000122204	-0.3323	-0.0709119	-0.114331	0.194189	0.323354
RCAN2	ENSTGUG00000013243	CK311639	13.5121	6.35261	0.000129515	0.289772	-0.0493941	0.287725	-0.141197	-0.386906
TNIK	ENSTGUG00000010875	CK315871	14.1897	6.33663	0.00013142	0.233006	0.0190032	0.197218	-0.291422	-0.157805
PSMD2	ENSTGUG00000010231	DV953139	11.7082	6.32626	0.000133475	0.254775	0.116335	0.218317	-0.32656	-0.262866
GRIN1	ENSTGUG00000002568	DV945917	12.5695	6.3039	0.000140592	0.0655623	-0.106643	0.262681	0.200005	-0.421605
FBXO41;RAB11FIP5;	ENSTGUG00000015425	DV952345	11.7749	6.29082	0.000140744	-0.145064	-0.220804	-0.0825952	0.341048	0.107416
PSD3;PSD	ENSTGUG00000007566	DV960313	11.5087	6.2961	0.00014092	-0.108951	-0.208591	0.000727558	0.290752	0.026063
		CK315455	13.5551	6.28362	0.000142271	-0.19355	-0.0983307	-0.141058	0.250572	0.182366
RPL36A;HNRNPH1-2	ENSTGUG00000001085	CK307630	14.4057	6.24059	0.000151742	0.137825	-0.0295305	0.170682	-0.0413828	-0.237593
FAM69B	ENSTGUG00000006021	DV949320	12.0694	6.23134	0.000153861	0.287937	-0.0723078	0.148236	-0.156964	-0.206902
PLEKHG4	ENSTGUG00000005770	DV946632	10.038	6.1994	0.000161407	0.119709	-0.0090692	0.183909	-0.23398	-0.0605695
DDX3X;DDX3Y	ENSTGUG00000006442	CK314297	12.162	6.18726	0.000164374	0.301899	-0.129574	0.236459	-0.182874	-0.22591
		DV946928	10.7376	6.1679	0.000169218	0.106305	0.0736922	0.130796	-0.173425	-0.137368
ARHGDIB;ARHGDIA	ENSTGUG00000003498	CK303584	13.3395	6.1778	0.000169716	0.199411	-0.0391284	0.229639	-0.170099	-0.219823
GABRB2	ENSTGUG00000001428	CK307901	13.4647	6.12747	0.000179804	-0.178675	-0.0739155	-0.136297	0.178338	0.21055
		DV954688	13.5035	6.08716	0.000191029	-0.243908	0.013492	-0.117795	0.132388	0.215823
		DV961729	10.8321	6.08413	0.000191903	-0.620247	-0.101395	0.113712	0.504864	0.103065
RNASEN	ENSTGUG00000001955	CK305826	10.7293	6.07451	0.000194697	0.108182	0.0979989	0.0687187	-0.202034	-0.0728647
DNAL1	ENSTGUG00000011213	DV948703	11.8111	6.03739	0.000205874	-0.314832	0.0891411	-0.192933	0.348177	0.0704475
FOXP2;MDFIC	ENSTGUG00000005315	DV956877	9.63231	6.03054	0.00021157	-0.217619	0.113067	-0.193941	0.297985	0.00050811
RIMS1	ENSTGUG00000012695	CK307696	12.7967	6.02515	0.00021515	0.201931	-0.138704	0.22621	0.178757	-0.468194
LNX2	ENSTGUG00000011590	DV946159	12.7165	6.03187	0.000218839	0.292649	0.0693638	0.0278811	-0.28096	-0.108934
DDX3X;DDX3Y	ENSTGUG00000006442	CK301384	14.653	5.97547	0.000225983	0.204937	-0.0397168	0.244307	-0.174633	-0.234895
CCDC104	ENSTGUG00000006976	CK302795	11.3621	5.97993	0.000226339	0.341402	0.0215893	-0.034208	-0.172965	-0.155819
EIF2AK2	ENSTGUG00000008788	DV953512	11.6973	5.97147	0.000227349	0.239344	0.154583	0.0186932	-0.233617	-0.179004
LMO1	ENSTGUG00000008389	DV947451	10.4859	5.93809	0.000239072	0.288685	-0.0481333	-0.0384706	-0.411895	0.209814
PTGR2	ENSTGUG00000011198	DV955481	11.1662	5.93281	0.000240982	-0.0776008	0.144633	-0.480248	0.109066	0.30415
MDM2	ENSTGUG00000006836	DV952396	9.72059	5.88214	0.000260116	0.328734	0.10147	0.037728	-0.282364	-0.185568
SUPT7L	ENSTGUG00000002523	CK302009	11.9874	5.87103	0.000264512	0.221127	0.162918	-0.134642	-0.10218	-0.147223
RIMS1	ENSTGUG00000012695	CK301772	13.202	5.87271	0.000265964	0.163753	-0.241016	0.202914	0.218215	-0.343867
FREQ	ENSTGUG00000004609	DV956310	13.7797	5.85818	0.000269689	0.3347	-0.0681355	0.325916	-0.196427	-0.396053
HPS3	ENSTGUG00000011447	CK311010	9.47485	5.86021	0.00027102	-0.154855	0.0451453	-0.145754	0.209885	0.0455781
		DV947581	12.5215	5.85078	0.000272721	0.149564	0.0960747	0.130819	-0.117838	-0.25862
LIPI;LIPH;TMEM41A	ENSTGUG00000006951	CK307885	11.5836	5.85326	0.00027387	-0.281068	-0.102995	-0.154522	-0.0231454	0.561731
	ENSTGUG00000017271	DV947943	11.1221	5.84234	0.000276217	0.131346	0.0539265	0.0504781	-0.21844	-0.0173103
		DV947822	12.1295	5.82093	0.000285292	0.196699	-0.0180067	0.112134	-0.237575	-0.0532508
	ENSTGUG00000009405	CK315529	12.3144	5.76396	0.000310935	0.233265	-0.0266796	0.0800727	-0.147912	-0.138746
TRAIP	ENSTGUG00000005071	DV960928	11.5718	5.76451	0.000318089	0.163596	-0.0295021	0.233447	-0.109907	-0.257634
DPYSL4	ENSTGUG00000011657	DV951694	11.2265	5.73876	0.000323012	-0.15443	-0.0879822	-0.0710957	0.208535	0.104973
RCAN2	ENSTGUG00000013243	CK309427	13.2122	5.74512	0.000332881	0.392678	-0.0322726	0.131559	-0.0691107	-0.422854
C7orf23	ENSTGUG00000002364	CK308065	12.0279	5.70811	0.00033834	-0.146177	-0.0879182	-0.0756833	0.198801	0.110978
TMEM195	ENSTGUG00000002541	DV951857	8.2799	5.70377	0.000340569	-0.180271	0.0599847	-0.0381218	-0.0597925	0.218201
RUNDC3B	ENSTGUG00000001387	DV948676	11.0783	5.69693	0.000344112	-0.170182	0.138009	-0.2527	0.000536846	0.284336
HADH	ENSTGUG00000004004	CK314147	11.2321	5.68947	0.000348021	-0.18515	-0.0103043	-0.203312	0.117624	0.281142
ATXN7;THOC7;ATXN7L1	ENSTGUG00000009416	DV955269	10.782	5.69226	0.000349176	-0.19349	-0.012489	-0.111475	0.121848	0.195607
HINT3	ENSTGUG00000011782	CK315721	12.7254	5.67549	0.000355466	-0.307966	-0.0994648	-0.133687	0.300177	0.240941
		CK234554	11.1674	5.64824	0.00037044	0.436755	-0.383612	0.0739245	-0.082649	-0.044418
NCAM1	ENSTGUG00000000275	DV949127	11.0566	5.64789	0.000370638	0.116378	0.0105876	0.18484	-0.138339	-0.173466
GPATCH8	ENSTGUG00000002165	DV950582	12.2992	5.64596	0.000371722	0.295722	-0.131995	0.14253	-0.141284	-0.164973
C16orf42	ENSTGUG00000009587	CK311060	12.7682	5.60675	0.000394477	0.219844	0.105621	0.241532	-0.476271	-0.0907256
		CK311179	9.78799	5.58355	0.0004086	0.771115	-0.169416	-0.130416	-0.249653	-0.22163
		DV955860	13.1892	5.57367	0.000414764	0.0878643	0.0801809	0.213854	-0.225996	-0.155904
SHC3	ENSTGUG00000000448	CK301827	11.5256	5.56798	0.000418364	0.277132	-0.0793238	0.239385	0.0101063	-0.4473
RNF2;RING1	ENSTGUG00000003764	CK309929	11.1118	5.55887	0.000424183	0.243888	-0.0749527	0.226672	-0.15429	-0.241317
		CK309261	9.39574	5.54199	0.000435189	-0.260341	0.0941767	-0.188491	0.30513	0.0495255
CLINT1	ENSTGUG00000000611	DV956510	11.9386	5.51179	0.0004556	0.174212	-0.0492382	0.114011	-0.23078	-0.00820481
SLITRK2	ENSTGUG00000004763	DV945806	12.066	5.45334	0.000497901	0.178865	0.137253	0.0516959	-0.117437	-0.250377
MKL2	ENSTGUG00000005026	CK312187	13.4761	5.43663	0.000510704	-0.540841	0.115767	-0.294859	0.450442	0.269491
CD47	ENSTGUG00000013610	CK313134	12.8615	5.43157	0.000514645	-0.24947	-0.0334339	-0.296462	0.257559	0.321808
CASK	ENSTGUG00000006375	CK304827	12.2351	5.43038	0.000515582	0.294082	-0.0164744	0.0846384	-0.180246	-0.182
NPTN	ENSTGUG00000004094	CK303819	15.16	5.42239	0.00052188	0.227389	0.0565586	0.239997	-0.775115	0.251171
		DV945014	13.3448	5.40972	0.00053203	0.0895891	0.0665741	0.237705	-0.252616	-0.141251
DCLK1	ENSTGUG00000011856	DV961464	11.9165	5.39495	0.00054412	0.208974	-0.117448	0.248842	0.0680236	-0.408391
PSD3;PSD	ENSTGUG00000000293	CK316520	14.3643	5.38971	0.000548471	-0.178042	-0.0611061	-0.167567	0.190511	0.216204
SMCR7L	ENSTGUG00000010229	CK234626	11.3504	5.39167	0.000550562	0.225781	0.0530747	0.0772158	-0.170342	-0.18573
STARD5	ENSTGUG00000007905	CK302463	15.9121	5.38439	0.000552931	0.290989	0.139732	0.0417741	-0.0401768	-0.432318
NENF	ENSTGUG00000003054	CK235309	11.1973	5.37795	0.000558372	-0.186497	-0.0132034	-0.299828	0.234039	0.265489
CDCA7L	ENSTGUG00000002689	CK315156	10.2788	5.38169	0.000558971	-0.195129	0.0210266	-0.0762797	0.0147523	0.23563
SRF	ENSTGUG00000004738	CK302994	11.9074	5.37288	0.000562697	0.0466135	0.0947476	0.168361	-0.109149	-0.200573
SFRS10	ENSTGUG00000002795	CK317004	13.3583	5.37169	0.000563716	-0.210861	-0.00406826	-0.0424496	0.175922	0.0814563
RIMS1	ENSTGUG00000012695	CK311102	13.5863	5.36703	0.000567732	0.181488	-0.0866893	0.226865	0.15189	-0.473553
TAPT1	ENSTGUG00000009719	CK311826	10.8096	5.36141	0.000572605	-0.128922	0.224349	-0.149556	0.114027	-0.059898
ITPK1	ENSTGUG00000012607	DV961749	9.48436	5.32742	0.000603014	-0.314071	-0.0212119	-0.200254	0.372835	0.162702
ACVR2B	ENSTGUG00000000545	DV946900	11.3388	5.32356	0.000606572	0.19976	0.0537392	-0.0233476	-0.0784266	-0.151725
CPSF6	ENSTGUG00000006884	DV952482	12.1196	5.32264	0.000611452	0.268246	0.0290341	0.00693302	-0.207916	-0.0962967
ADAM10	ENSTGUG00000006081	CK302353	13.1062	5.3079	0.000621215	0.0627551	0.145606	-0.58984	0.182326	0.199153
CHRM5	ENSTGUG00000011652	DV949120	12.1165	5.30964	0.000623657	0.22755	-0.052761	0.199423	-0.101133	-0.273078
ABCC3	ENSTGUG00000009151	DV948805	9.50265	5.30041	0.000628345	0.145522	-0.050835	0.150679	-0.212189	-0.033177
RNF170	ENSTGUG00000000242	DV952429	11.6909	5.29894	0.000629746	-0.154064	0.0135572	-0.186305	0.184952	0.14186
SNF1LK2;SNF1LK	ENSTGUG00000000335	CK315243	12.9062	5.29684	0.000631767	0.242825	-0.00587092	0.108316	-0.123176	-0.222094
FAU	ENSTGUG00000014816	DV955100	10.1074	5.29582	0.000632748	0.0797822	0.113606	0.140619	-0.088064	-0.245943
PPM2C	ENSTGUG00000011869	DV960841	11.9067	5.29424	0.000634273	0.206089	0.0285198	0.157297	-0.170452	-0.221453
CREM	ENSTGUG00000000919	DV951715	10.5183	5.29297	0.000635505	0.20102	0.179001	0.0162108	-0.126165	-0.270068
SMPD3	ENSTGUG00000006964	CK311307	13.7846	5.28533	0.000642947	0.2034	0.103593	0.00854033	-0.270041	-0.0454925
		DV950855	10.9267	5.27373	0.000658682	-0.104729	0.170633	-0.448465	0.00701342	0.375549
ATF4	ENSTGUG00000010225	CK310476	12.2146	5.26375	0.000664439	-0.342375	-0.102517	-0.251909	0.385934	0.310868
KPNA4	ENSTGUG00000011158	CK312051	12.8891	5.26296	0.000665238	-0.124576	-0.164701	0.00999782	0.338739	-0.0594603
RLBP1L2	ENSTGUG00000011818	CK317158	13.154	5.25527	0.000673084	-0.251051	-0.00322691	-0.168532	0.248018	0.174792
PAQR9;PCOLCE2	ENSTGUG00000008671	DV947752	11.013	5.25445	0.000673926	-0.168814	0.10186	-0.168738	0.133648	0.102045
FBXL5	ENSTGUG00000009775	CK315093	12.3934	5.26019	0.000676826	0.131342	0.113886	0.170866	-0.271067	-0.145028
CXADR	ENSTGUG00000013547	DV947145	11.4126	5.24744	0.000681169	0.126743	0.135653	0.157967	-0.202901	-0.217462
CYB5R3;CYB5R2;	ENSTGUG00000012139	DV961727	11.5369	5.24407	0.000684675	-0.203011	-0.176638	-0.0263518	0.126151	0.279849
	ENSTGUG00000006269	DV946840	12.9272	5.24317	0.000685619	-0.209675	-0.032255	0.0697697	0.167795	0.00436616
C12orf45	ENSTGUG00000011119	CK306536	12.6576	5.23747	0.000691608	-0.140616	-0.0230504	-0.0670062	0.0562233	0.17445
PPP2R5C	ENSTGUG00000012785	DV952780	13.6021	5.24864	0.000698128	0.180084	0.135913	0.129715	-0.159423	-0.286288
LRP4	ENSTGUG00000010533	DV957314	10.9184	5.23022	0.000699291	-0.284351	0.108601	-0.128908	-0.0757152	0.380373
BRWD3	ENSTGUG00000002561	CK306597	11.3254	5.20622	0.00072537	-0.139576	0.0311705	-0.200447	0.305418	0.00343416
THEX1	ENSTGUG00000004898	DV960469	11.8842	5.19869	0.000733745	0.419724	0.0167951	0.24551	-0.323731	-0.358299
TTC7B	ENSTGUG00000012501	CK312039	9.59599	5.18782	0.000746022	0.0889386	-0.0753732	0.25794	-0.188367	-0.0831392
TNK2	ENSTGUG00000009557	CK305624	11.7092	5.18769	0.00074617	0.0158499	0.0808051	0.167272	-0.197271	-0.066656
DHRS7	ENSTGUG00000013000	CK308169	12.6178	5.18197	0.000752705	-0.107234	-0.156762	-0.0541719	0.25929	0.0588777
DNAJC19	ENSTGUG00000010557	CK306671	12.8293	5.17953	0.000755523	-0.155074	0.058388	-0.257509	0.148983	0.205212
C19orf26	ENSTGUG00000000896	CK304699	11.0453	5.16225	0.00077571	0.152301	0.129745	0.10446	-0.100036	-0.286471
DLG1	ENSTGUG00000008892	CK307777	13.8982	5.15664	0.000782381	0.409302	-0.143063	0.136706	-0.10344	-0.299507
DCLK1	ENSTGUG00000011856	DV958467	12.1539	5.15439	0.000785079	0.292098	-0.123117	0.247347	0.044375	-0.460703
DGKI	ENSTGUG00000011563	DV945421	12.6477	5.13752	0.000805565	0.257877	-0.1712	0.199395	0.136509	-0.42258
CFHR1-3	ENSTGUG00000001565	DV951219	11.3562	5.11722	0.000830928	0.0412144	0.0260709	0.267716	-0.20424	-0.130762
		CK312570	11.7866	5.1171	0.000831084	-0.203298	0.0117331	-0.124359	0.109003	0.206921
	ENSTGUG00000012365	CK234904	13.7097	5.11483	0.000833969	0.0707156	-0.152353	0.204911	0.0605572	-0.183832
STXBP1	ENSTGUG00000003117	CK310075	13.227	5.11267	0.000836731	-0.306299	-0.0546165	-0.183035	0.326558	0.217392
		CK302174	11.2844	5.10952	0.000840759	-0.428857	-0.00533745	-0.171141	0.378733	0.226602
RBMY1J;RBMY1H;RBMY2BP;	ENSTGUG00000002135	CK307743	12.2473	5.12465	0.000842519	0.219114	0.00774159	0.0234871	-0.20704	-0.0433025
PRKACB	ENSTGUG00000006643	DV959612	13.7124	5.10459	0.00084712	-0.202495	-0.0693275	-0.097543	0.194096	0.175269
KITLG	ENSTGUG00000008039	DV956772	11.9669	5.09949	0.000853751	0.272847	0.233903	0.143733	-0.114988	-0.535495
	ENSTGUG00000008442	CK306695	9.16837	5.0929	0.000862386	0.11425	0.16036	0.183939	-0.59609	0.137541
FGFRL1	ENSTGUG00000010690	DV949158	11.4906	5.08895	0.000867614	0.24513	-0.0990888	0.196882	0.068243	-0.411166
SBNO2	ENSTGUG00000000905	CK309376	12.9964	5.07345	0.000888407	0.0692955	-0.0908324	0.065848	0.116761	-0.161072
NRD1	ENSTGUG00000008815	CK234310	12.5181	5.07321	0.000888743	0.143659	0.0345479	0.182808	-0.140097	-0.220918
YPEL5	ENSTGUG00000005410	CK305519	13.6433	5.07075	0.000892089	0.183172	0.066483	0.0725809	-0.0440235	-0.278212
	ENSTGUG00000007204	DV946665	11.2125	5.06893	0.000894574	0.149647	-0.058794	0.111094	-0.0811383	-0.120809
SPTAN1	ENSTGUG00000003937	DV953266	14.407	5.0594	0.000907703	0.16643	-0.0468004	0.262172	-0.0241522	-0.35765
AVL9	ENSTGUG00000005196	CK312756	11.4461	5.05099	0.000919442	-0.0924568	-0.0908967	-0.123615	0.107041	0.199928
		CK307853	10.3144	5.0413	0.000933168	0.0832974	-0.0176394	0.326804	-0.361381	-0.0310816
RCAN2	ENSTGUG00000013243	CK312976	14.3506	5.04025	0.000934671	0.308114	0.0153185	0.148608	-0.0713716	-0.400669
ZBTB44	ENSTGUG00000000733	CK307214	13.1667	5.03999	0.000935045	-0.227802	0.00952654	-0.182589	0.190809	0.210055
SASS6	ENSTGUG00000005276	DV950998	10.6892	5.03702	0.000939307	0.180023	0.024584	0.0192689	-0.117635	-0.10624
		CK313999	12.9479	5.03762	0.000944027	-0.34334	0.014488	-0.0317127	0.140741	0.219824
INSIG2	ENSTGUG00000011575	DV959966	9.62937	5.02104	0.000962547	-0.295854	0.0286804	-0.139351	0.130262	0.276262
RCAN2	ENSTGUG00000013243	CK313417	14.599	5.01688	0.000968688	0.248705	-0.0366458	0.210433	-0.0533353	-0.369157
TMEM56	ENSTGUG00000005602	CK316928	10.0891	5.00725	0.000983063	-0.350158	0.265242	0.00550897	0.12518	-0.0457737
C7orf28A;C7orf28B	ENSTGUG00000008740	CK235283	12.5748	5.00558	0.000985586	-0.122082	-0.0467665	-0.157996	0.136875	0.189969
	ENSTGUG00000003372	DV947096	10.658	5.00445	0.00098729	0.143951	0.0672573	0.145328	-0.258413	-0.098123
SPTAN1	ENSTGUG00000003937	CK307583	14.2416	5.00027	0.00099362	0.161816	-0.0678304	0.21788	0.0642881	-0.376154
