# Supplementary material for: High throughput analysis reveals dissociable gene expression profiles in two independent neural systems involved in the regulation of social behavior
Source: BMC Neurosci. 2012 Oct 19;13:126. doi: 10.1186/1471-2202-13-126 (PMC3485171; doi:10.1186/1471-2202-13-126)
Supplement: Additional file 3 — Table S3. Significant cDNA expression in RA. [file 1471-2202-13-126-S3.xlsx]

## Sheet: RA
Name	Ensemble ID	Accession	AveExpr	F	P.Value	SD	CXT	LD7	LD21	LD56
CRY1	ENSTGUG00000010999	DV949307	12.899	13.3213	8.42451e-09	-0.516793	-0.0201715	0.104359	0.26303	0.169575
HS3ST1	ENSTGUG00000009871	DV959802	10.7014	12.5741	2.13684e-08	0.0089759	0.291569	0.194474	-0.0180315	-0.476987
RNF157	ENSTGUG00000007998	CK307538	11.3395	12.1472	5.11345e-08	0.147316	0.252738	0.280185	-0.446535	-0.233703
C11orf41	ENSTGUG00000005085	DV946836	12.8335	11.435	9.60098e-08	-0.467885	-0.0112613	0.104767	0.214195	0.160184
DCN	ENSTGUG00000008178	DV960642	10.8004	10.7435	2.62089e-07	0.719747	0.412076	0.0666018	-0.32879	-0.869635
FAR1	ENSTGUG00000005222	DV946130	11.2927	9.25364	1.90793e-06	0.285946	0.147035	-0.280561	-0.156268	0.00384762
DCN	ENSTGUG00000008178	CK304538	12.4882	8.79709	3.63533e-06	0.540247	0.407256	0.0796977	-0.216044	-0.811157
TPBG	ENSTGUG00000012563	DV950216	10.8239	8.6139	4.71738e-06	0.13016	-0.405657	-0.460557	0.25268	0.483373
STXBP1	ENSTGUG00000003117	CK310075	13.227	8.51271	5.45012e-06	-0.337874	-0.0875848	-0.273329	0.475176	0.223612
		CK234377	10.2019	8.329	7.08938e-06	0.0713741	-0.0570084	-0.435324	0.467201	-0.046243
SLC46A3	ENSTGUG00000011660	DV951047	11.9884	8.26512	7.77007e-06	0.351735	-0.104876	0.0968371	-0.107582	-0.236114
MPP1	ENSTGUG00000006812	CK316873	13.4038	8.15454	9.10944e-06	0.278831	0.19775	0.133287	-0.33716	-0.272708
SGK1	ENSTGUG00000011521	DV951379	11.5368	8.11731	9.75291e-06	0.223805	0.222463	0.109941	-0.329337	-0.226873
INF2	ENSTGUG00000012898	DV953705	11.4877	8.07952	1.02976e-05	0.510506	0.167654	-0.149072	-0.317178	-0.21191
TNFRSF21	ENSTGUG00000013214	CK317253	13.4404	8.00157	1.13581e-05	-0.029826	0.36	0.246322	-0.440507	-0.135989
MAF	ENSTGUG00000004610	DV956954	11.0776	7.9384	1.26203e-05	-0.315372	0.286124	0.0851604	0.0783373	-0.13425
		DV946203	11.476	7.78541	1.5533e-05	0.503164	-0.282816	-0.243357	0.220182	-0.197173
		DV957559	9.80698	7.69934	1.76021e-05	0.132993	-0.315629	-0.0549219	0.271572	-0.0340137
RPGR;PTMS	ENSTGUG00000016325	CK304900	10.0398	7.61659	1.98551e-05	-0.19135	0.206095	-0.00954149	0.0361778	-0.0413815
USP38	ENSTGUG00000002389	DV959230	9.08959	7.5908	2.06156e-05	0.42825	-0.204321	0.127035	-0.381855	0.0308909
		DV953994	13.3955	7.50248	2.3451e-05	-0.484754	-0.0845465	-0.0374483	0.330659	0.276089
CISH	ENSTGUG00000004724	CK304389	12.0427	7.45562	2.51128e-05	0.207009	0.29318	0.0391391	-0.275943	-0.263385
GPM6A	ENSTGUG00000006358	CK309624	14.897	7.36296	2.87595e-05	-0.306817	-0.1671	-0.0242118	0.258688	0.239441
SLC46A3	ENSTGUG00000011660	DV951991	11.4522	7.31657	3.11577e-05	0.3695	-0.0189274	0.0919322	-0.250287	-0.192218
ST3GAL5	ENSTGUG00000010696	DV945469	13.8282	7.29249	3.18893e-05	0.306145	0.0734741	-0.0347809	-0.228059	-0.116779
PDS5B	ENSTGUG00000011779	DV952892	12.3543	7.2909	3.1964e-05	-0.106268	-0.011415	-0.184127	0.254711	0.047099
		DV955451	11.43	7.23301	3.52138e-05	0.234068	0.0647864	0.201341	-0.262362	-0.237833
		DV956106	10.843	7.20864	3.60673e-05	0.18871	-0.184341	-0.201189	0.196632	0.000187687
FLT1	ENSTGUG00000011631	DV953642	10.2772	7.16237	3.86065e-05	0.278806	0.0631923	-0.0800102	-0.17651	-0.0854781
PIK3IP1	ENSTGUG00000009748	DV960715	11.7421	7.16527	3.88923e-05	-0.163955	-0.0953141	-0.0791797	0.0728813	0.265568
PRKACB	ENSTGUG00000006643	DV959612	13.7124	7.13363	4.02744e-05	-0.23869	0.00011825	-0.169315	0.247234	0.160654
NFKB1	ENSTGUG00000003595	DV958144	10.7704	7.06653	4.49656e-05	0.259276	-0.109776	-0.118865	0.0460277	-0.076664
GHITM	ENSTGUG00000006047	CK312414	14.8864	7.01555	4.84689e-05	0.344035	-0.265504	-0.00720859	-0.0887538	0.0174313
TPCN2	ENSTGUG00000005328	DV956005	10.6742	7.00337	4.87982e-05	0.221015	0.0907294	0.132845	-0.225785	-0.218804
MAP2K4	ENSTGUG00000005828	DV955124	11.0282	6.99081	4.97112e-05	-0.250666	-0.0336946	-0.11179	0.423621	-0.0274697
TPBG	ENSTGUG00000012563	CK317476	11.6724	6.97269	5.10596e-05	0.201479	-0.424561	-0.338628	0.113793	0.447917
CYP51A1	ENSTGUG00000001451	CK311420	13.8071	6.98393	5.13562e-05	-0.256631	-0.174742	-0.0138613	0.294234	0.151
GOLGA2	ENSTGUG00000003721	CK308662	9.65136	6.9686	5.13691e-05	0.0335013	-0.0223533	-0.18182	0.241831	-0.0711593
ATP5H	ENSTGUG00000008757	DV948821	11.7598	6.96709	5.26445e-05	0.216937	0.192532	0.174231	-0.370326	-0.213374
		DV956220	12.5586	6.93959	5.42097e-05	-0.469756	-0.0328643	-0.00139086	0.287567	0.216445
SDC1	ENSTGUG00000013148	DV956048	11.9632	6.91673	5.54609e-05	-0.37622	-0.293875	-0.06861	0.250805	0.487901
SCN2A;SCN9A;	ENSTGUG00000007034	DV952784	13.011	6.91199	5.58507e-05	-0.167284	-0.113404	-0.184743	0.0983527	0.367079
HMOX1	ENSTGUG00000010842	CK304795	11.3687	6.9163	5.67305e-05	0.382015	0.0243216	0.135599	-0.221145	-0.320792
		DV950550	7.81555	6.87548	5.89507e-05	-0.300761	-0.022699	0.0161952	0.186178	0.121087
ZCCHC24	ENSTGUG00000006380	DV954712	11.8981	6.81213	6.47478e-05	0.237592	0.0446025	-0.0551311	-0.0769196	-0.150144
SLC23A1;DNAJC18	ENSTGUG00000014601	CK306515	10.9777	6.81158	6.48006e-05	-0.204017	0.263568	0.0500869	0.047753	-0.157391
SLC16A6	ENSTGUG00000004137	CK304260	11.0493	6.80762	6.51816e-05	0.0798441	0.165403	0.206275	-0.30902	-0.142502
LDB2	ENSTGUG00000009708	DV956261	12.3995	6.77447	6.84649e-05	0.375406	0.12211	-0.0237015	-0.260459	-0.213356
ODZ3	ENSTGUG00000006481	DV947941	11.461	6.76791	6.91345e-05	-0.402	0.0440482	-0.0610376	0.125089	0.2939
BAT2D1	ENSTGUG00000012601	CK304543	9.64247	6.77926	7.17755e-05	-0.181796	0.23281	-0.166148	0.260346	-0.145211
GARNL4	ENSTGUG00000008866	CK310810	13.3427	6.72308	7.38888e-05	0.0250731	0.20152	0.181414	-0.0958166	-0.312191
DMBT1;HTRA1	ENSTGUG00000011319	DV949692	14.1466	6.64493	8.29842e-05	0.284169	-0.0418792	0.00460615	0.031935	-0.278831
TMEM90A;C20orf39	ENSTGUG00000006051	DV954326	11.2268	6.66133	8.35377e-05	0.17439	0.149124	0.0566938	-0.157398	-0.222809
HTR2A;HTR2C	ENSTGUG00000012255	CK306989	12.1403	6.63515	8.42002e-05	0.570928	0.225828	0.101893	-0.307277	-0.591371
	ENSTGUG00000005489	CK234946	10.9631	6.61113	8.72624e-05	0.059427	0.158285	-0.303027	0.318623	-0.233307
PLEKHO2	ENSTGUG00000009006	DV945625	10.0266	6.59003	9.00456e-05	0.0465186	0.221211	0.17641	-0.281559	-0.16258
MARCH1;MARCH8	ENSTGUG00000005830	DV960202	11.5431	6.57536	9.29511e-05	-0.308737	-0.126175	-0.120221	0.238311	0.316822
GALM	ENSTGUG00000002100	DV950579	11.2681	6.5656	9.33812e-05	0.274181	-0.0176723	-0.211751	0.0559478	-0.100706
HTR2A;HTR2C	ENSTGUG00000012255	CK235400	12.2168	6.53019	9.84381e-05	0.578995	0.276	0.136559	-0.420378	-0.571176
SETX	ENSTGUG00000005117	CK306290	11.525	6.49917	0.000103098	0.19112	-0.169794	-0.106327	0.131769	-0.0467683
		CK307490	12.7175	6.49887	0.000103144	-0.388267	-0.018426	0.150624	0.423815	-0.167746
HIST2H2BE;HIST2H2BF;	ENSTGUG00000009302	DV954940	9.78501	6.49404	0.000103888	-0.101618	0.330234	-0.0275613	-0.0897801	-0.111275
STXBP5	ENSTGUG00000010707	DV955496	10.8113	6.45447	0.000111266	0.264766	0.00140876	-0.186771	-0.149746	0.0703416
RIMS2	ENSTGUG00000012161	DV953793	12.9526	6.40947	0.000117864	-0.270879	-0.0526035	-0.0238707	0.239489	0.107864
C14orf37	ENSTGUG00000013046	DV949503	11.4732	6.37421	0.00012424	0.356409	0.303923	-0.150825	-0.241657	-0.267849
SPEF2	ENSTGUG00000001981	CK305623	9.92984	6.35952	0.000126999	0.301492	-0.0908764	0.0229863	-0.206367	-0.0272347
	ENSTGUG00000007204	DV946665	11.2125	6.34914	0.000128985	0.160764	-0.0390535	0.0165471	-0.205158	0.0669004
ATP2A3	ENSTGUG00000004042	CK307863	13.1551	6.34786	0.000130438	-0.305554	-0.242349	-0.240503	0.134985	0.65342
	ENSTGUG00000000496	CK316498	11.5224	6.33645	0.000131456	0.148393	0.0605335	0.0766462	-0.0348569	-0.250716
TMEM222;NUDC	ENSTGUG00000000980	DV960595	12.0119	6.29091	0.000140726	-0.0938164	-0.0859942	-0.142398	0.264806	0.0574031
EPHA3	ENSTGUG00000013491	DV961205	10.1672	6.28259	0.000145132	0.288908	-0.0648907	0.0951474	-0.204612	-0.114554
ABCA2	ENSTGUG00000002344	DV950372	11.623	6.26897	0.000145426	-0.107509	0.259852	0.074927	-0.137921	-0.0893486
FOXP1	ENSTGUG00000009872	DV947108	12.7205	6.24475	0.0001508	0.255755	0.22065	0.017829	-0.0772819	-0.416952
C11orf41	ENSTGUG00000005085	CK316067	13.2343	6.22978	0.00015422	-0.352222	-0.0824628	0.00755984	0.191628	0.235497
RABGAP1L	ENSTGUG00000003293	CK304810	12.26	6.19359	0.000162819	-0.248435	0.0189697	0.038954	-0.01039	0.200902
IAPP	ENSTGUG00000011714	CK234383	12.2813	6.17361	0.000167774	0.57009	0.268336	-0.159357	-0.579006	-0.100063
CCNI	ENSTGUG00000001723	CK303804	13.1342	6.16913	0.000168906	0.220495	-0.0835109	0.153373	-0.2008	-0.0895575
FRYL	ENSTGUG00000007989	DV949713	11.1335	6.15642	0.000172158	-0.0561689	0.296433	0.192694	-0.238652	-0.194306
		DV957571	9.96495	6.15295	0.000173058	-0.0714118	-0.079221	-0.0704969	0.243969	-0.022839
BCAM;MCAM	ENSTGUG00000000379	CK303844	12.0116	6.13358	0.000178162	0.0399299	0.219418	0.178553	-0.275016	-0.162884
TPBG	ENSTGUG00000012563	DV956077	12.4699	6.12885	0.000180999	0.0533811	-0.201936	-0.306688	0.14124	0.314003
CHN1	ENSTGUG00000008848	CK303908	10.0197	6.11782	0.000182431	-0.116083	-0.0622013	-0.219114	0.134196	0.263202
PIK3R3	ENSTGUG00000008122	DV946285	12.3687	6.10958	0.000184704	0.168982	0.0912175	0.143056	-0.220425	-0.18283
ST5	ENSTGUG00000008328	DV946696	10.2389	6.09505	0.00018878	0.00305567	0.427507	0.0754779	-0.233631	-0.272409
FEZF2	ENSTGUG00000009339	DV959423	10.5385	6.08909	0.000190478	-0.187182	0.120165	0.0984112	-0.155384	0.123989
SLC6A9	ENSTGUG00000007574	CK234624	12.2383	6.06384	0.000197844	0.234037	0.19894	0.298784	-0.44849	-0.28327
		DV959085	11.4234	6.02198	0.000210702	-0.239607	0.12523	0.148714	0.0119751	-0.0463119
GAPVD1	ENSTGUG00000007305	CK307516	12.4242	6.01716	0.000212235	-0.32884	-0.160204	-0.0654351	0.132555	0.421924
ACSL4	ENSTGUG00000004291	DV945784	12.5512	6.01533	0.000212821	-0.126057	-0.0703736	-0.1189	0.155511	0.15982
KLHL36	ENSTGUG00000004250	CK314557	12.1512	6.01499	0.000212931	0.207927	0.132098	0.124498	-0.303868	-0.160654
PPAP2B	ENSTGUG00000009552	DV957833	12.64	5.9976	0.000218578	-0.058897	-0.137057	-0.21504	0.288144	0.122849
ACO2	ENSTGUG00000009907	CK302754	13.5099	5.99138	0.000220632	0.212716	0.0424528	0.0586258	-0.247785	-0.0660089
GOSR2;GTSF1	ENSTGUG00000002008	DV949345	13.2642	5.98584	0.00022248	-0.0429662	-0.20222	-0.337241	0.511107	0.0713203
SFRS7	ENSTGUG00000002073	DV959335	12.3327	5.98206	0.000223749	-0.224805	0.0516051	-0.210344	0.138826	0.244718
PPEF1	ENSTGUG00000007736	CK235405	10.672	5.9874	0.000223809	0.12865	-0.0865182	0.236669	-0.349034	0.0702332
GPD1L	ENSTGUG00000003948	CK308415	13.0751	6.01051	0.000225906	-0.43422	-0.149811	-0.207167	0.787175	0.00402332
MTPN	ENSTGUG00000011541	CK304305	14.705	5.96431	0.000229812	-0.216329	-0.158212	0.0547339	0.125612	0.194195
SMOX	ENSTGUG00000010936	DV960969	12.5172	5.96412	0.000229879	0.358142	0.0836014	0.0752637	-0.174968	-0.34204
NENF	ENSTGUG00000003054	CK235309	11.1973	5.95534	0.000232939	0.18246	-0.134215	-0.383844	0.272186	0.0634129
ACBD5;ACBD4	ENSTGUG00000001127	CK304049	10.3008	5.94401	0.000236949	0.0908053	-0.282628	-0.100065	0.181963	0.109924
	ENSTGUG00000010128	CK234730	11.6578	5.9436	0.000239046	-0.0311249	-0.0120939	-0.243291	0.367195	-0.0806854
PAQR8;PAQR7	ENSTGUG00000013277	CK303841	12.4741	5.92137	0.000245174	0.222751	0.176516	0.166794	-0.394115	-0.171946
SHANK2	ENSTGUG00000005571	DV946430	12.1213	5.88714	0.00025816	0.192079	0.230299	0.101928	-0.344271	-0.180035
		DV949987	8.77189	5.88359	0.000259547	-0.00624027	-0.0244224	-0.0611412	0.221172	-0.129368
NFRKB	ENSTGUG00000000523	CK315689	10.5151	5.87914	0.000261295	0.106658	-0.148725	-0.0871218	0.14807	-0.0188811
		DV950399	8.81045	5.86163	0.000268291	-0.204053	0.134253	0.120926	0.0159494	-0.0670755
ATXN7;ATXN7L1	ENSTGUG00000009416	CK303927	14.5379	5.86158	0.000268311	-0.146651	-0.238927	-0.157645	0.256316	0.286906
RPN1	ENSTGUG00000007857	CK306997	10.9135	5.86477	0.000269164	-0.123953	-0.349612	-0.419721	0.758328	0.134958
SGCE	ENSTGUG00000001558	DV950813	13.1443	5.82572	0.000283235	-0.172996	-0.0549177	-0.222473	0.182051	0.268336
		CK310728	13.2474	5.81618	0.000287344	-0.295711	-0.233326	0.0480183	0.0178675	0.463151
EIF2A	ENSTGUG00000011386	DV950188	12.115	5.79289	0.000297632	0.23282	-0.121703	-0.0191471	-0.109449	0.0174797
SPECC1	ENSTGUG00000006655	CK309343	10.1648	5.78559	0.000300937	0.232083	0.142727	0.107671	-0.273259	-0.209223
BTF3L4	ENSTGUG00000008906	DV946210	9.51768	5.77858	0.000304142	0.104514	-0.264251	-0.115082	0.284332	-0.0095128
		CK313848	12.8379	5.75975	0.000315345	0.0417676	-0.265122	-0.181065	0.168624	0.235795
C20orf4	ENSTGUG00000003427	CK235333	12.3568	5.76946	0.00031831	0.455086	-0.11789	-0.175522	-0.00487352	-0.1568
GJB2;GJB6	ENSTGUG00000011314	DV954967	12.3577	5.74216	0.000321354	0.385404	-0.0418724	-0.102519	-0.0257963	-0.215216
RAI14	ENSTGUG00000001957	DV959826	11.5188	5.73722	0.000323764	0.108164	-0.327349	-0.188325	0.288164	0.119346
ABCD3	ENSTGUG00000005659	DV952360	10.965	5.71849	0.000333069	0.0867002	-0.158753	-0.2057	0.244859	0.0328938
PDS5B	ENSTGUG00000011779	DV951151	11.3712	5.71674	0.000333949	-0.13673	-0.0330703	-0.118916	0.253048	0.0356687
		CK235088	13.737	5.69739	0.000349152	-0.0935225	-0.11723	-0.149076	0.228654	0.131175
C14orf108	ENSTGUG00000013050	DV953683	8.96794	5.68892	0.000350944	-0.19241	-0.0166893	-0.158095	0.458492	-0.0912988
	ENSTGUG00000008825	CK316096	12.4347	5.68386	0.000350988	-0.168346	-0.274366	-0.104504	0.293551	0.253664
	ENSTGUG00000011753	CK301434	13.5779	5.68165	0.000352167	0.0587981	0.134131	0.121068	-0.4392	0.125203
RAB30	ENSTGUG00000012941	CK303275	12.6531	5.66569	0.00036078	0.200301	0.161622	0.0645722	-0.252158	-0.174337
RPL5	ENSTGUG00000005988	DV957907	10.1355	5.64596	0.000371721	0.290462	-0.414047	-0.303473	0.384031	0.0430268
CALM1-3	ENSTGUG00000012465	DV961885	10.104	5.63943	0.000375415	-0.207318	0.126735	-0.0242679	0.0959246	0.00892599
FGFR2	ENSTGUG00000011228	CK315896	11.7827	5.60337	0.000396505	0.269039	0.18494	0.167863	-0.281349	-0.340494
	ENSTGUG00000002424	DV954680	11.7666	5.59624	0.000400811	0.395451	-0.259974	-0.154614	0.111589	-0.0924521
		CK235644	13.7352	5.57826	0.000411888	-0.312056	-0.384419	-0.179812	0.540855	0.335434
YPEL5	ENSTGUG00000005410	CK310072	12.7079	5.60507	0.000417401	-0.027679	-0.267334	-0.519639	0.701448	0.113204
ABI2	ENSTGUG00000009728	DV947369	10.9016	5.56237	0.000421939	-0.0717632	-0.0456562	-0.145895	0.132839	0.130475
WDR51A	ENSTGUG00000006036	CK301877	11.9995	5.54781	0.000434464	0.249655	-0.252196	-0.0161395	-0.0803379	0.0990183
TET2	ENSTGUG00000003782	DV955400	10.4402	5.53588	0.00043924	0.152486	-0.316301	-0.0484633	0.116037	0.0962415
NDUFAF2	ENSTGUG00000002710	DV956828	10.8303	5.52768	0.000444738	0.351031	-0.16097	-0.170715	-0.0713097	0.0519642
		CK311275	13.8174	5.52521	0.000446411	-0.234528	-0.0471315	-0.096985	0.129512	0.249132
STAG3L3	ENSTGUG00000008804	CK313856	10.9465	5.51314	0.000454666	0.0482193	-0.311936	-0.262345	0.414866	0.111196
PTTG1IP	ENSTGUG00000006048	CK301776	10.7744	5.52127	0.000458932	0.0268763	0.230874	0.166993	-0.200669	-0.224074
FUT8	ENSTGUG00000010311	CK311312	10.3367	5.5068	0.000459062	0.0318391	0.212927	0.0177274	-0.0894953	-0.172999
SH3BP1	ENSTGUG00000010543	CK301810	10.5568	5.50137	0.000462866	0.091343	-0.00296095	0.147647	-0.236647	0.000617179
COPE	ENSTGUG00000014053	CK304017	10.6333	5.48627	0.000483852	-0.132176	-0.145262	-0.126112	0.276804	0.126747
FN3K	ENSTGUG00000007633	DV959265	12.9714	5.46445	0.000489564	0.266508	-0.13849	0.0449535	-0.14652	-0.0264513
ITGB5	ENSTGUG00000004062	DV954283	11.2741	5.45776	0.000494561	0.0128126	0.133228	0.20203	-0.217438	-0.130633
SMAP2	ENSTGUG00000017332	DV946412	11.7042	5.428	0.000517448	-0.0722034	0.203563	0.244591	-0.316119	-0.0598309
		DV955156	10.5327	5.42766	0.000517719	0.471619	-0.473457	-0.0358749	-0.140056	0.17777
		DV946241	11.0589	5.42305	0.000521359	-0.0757926	-0.191957	-0.156105	0.246082	0.177772
ABL2	ENSTGUG00000017391	CK309190	11.7716	5.40966	0.000532084	0.137578	0.117076	0.0802868	-0.196903	-0.138038
MUL1	ENSTGUG00000017106	CK309979	13.1588	5.39707	0.000546069	-0.182052	-0.155652	0.084034	0.1995	0.0541698
FABP4	ENSTGUG00000011667	DV948576	9.8509	5.39223	0.000546373	0.0225629	0.626367	-0.371032	-0.208031	-0.0698678
PPP2R5D	ENSTGUG00000004938	DV949064	11.7939	5.39063	0.000547705	-0.433623	-0.0298655	-0.0675894	-0.123649	0.654727
RUNX1T1	ENSTGUG00000011844	CK307095	13.0287	5.39009	0.000548159	-0.174908	0.131626	0.107826	-0.0284971	-0.0360473
		DV953634	11.159	5.3825	0.000554523	-0.064877	0.10174	0.178855	-0.187809	-0.0279089
HTR1D;HTR1B	ENSTGUG00000001436	DV950782	9.81751	5.38136	0.000555487	0.380237	0.0626562	0.108289	-0.256635	-0.294547
ELAVL2	ENSTGUG00000001349	CK304033	13.6508	5.37212	0.000563347	-0.225097	0.0464014	0.210479	0.0956299	-0.127413
SLCO5A1;SLCO4C1;	ENSTGUG00000011450	CK304514	10.5517	5.36309	0.000571146	-0.0749256	0.207254	0.176281	-0.111105	-0.197505
C9orf78	ENSTGUG00000004486	CK235725	12.1099	5.38407	0.00057291	0.140901	-0.327235	0.000928869	0.133349	0.0520566
	ENSTGUG00000017401	DV956523	11.6945	5.35735	0.000576155	-0.171837	-0.0868411	-0.203724	0.44341	0.0189929
BICD1	ENSTGUG00000011484	DV945824	9.89916	5.34906	0.00058347	0.00330575	-0.179461	-0.175265	0.21771	0.13371
PLEKHM2;FHAD1	ENSTGUG00000002075	CK302351	12.6224	5.34935	0.000587127	0.0111249	0.0813583	0.215485	-0.284945	-0.0230236
PCF11	ENSTGUG00000012944	DV957579	11.4507	5.33045	0.000600238	0.11808	-0.077319	-0.166022	0.238553	-0.113291
EXDL2	ENSTGUG00000011469	DV958333	12.6011	5.32478	0.000605447	-0.10554	-0.160222	-0.248039	0.364938	0.148864
		DV947552	10.2204	5.32296	0.00060713	-0.178275	0.128183	0.0496958	-0.0307543	0.0311506
GLT25D2	ENSTGUG00000003826	CK314322	10.4251	5.32127	0.000608691	0.107163	0.221293	0.0650764	-0.286798	-0.106735
ST3GAL3	ENSTGUG00000007443	DV955074	11.6684	5.30576	0.000623243	0.094284	0.154317	0.174766	-0.230146	-0.193221
NDUFS6	ENSTGUG00000008501	CK308983	12.1644	5.30182	0.000626995	0.0214563	-0.021918	0.146447	-0.323205	0.17722
DNAJC12	ENSTGUG00000003471	CK315724	12.4225	5.30117	0.000627611	0.0460685	-0.19292	-0.216345	0.0626935	0.300503
CLASP2	ENSTGUG00000001731	CK314649	9.64983	5.27672	0.000651436	-0.0889811	-0.139802	-0.17632	0.391381	0.0137211
SQLE	ENSTGUG00000012490	CK302300	11.0852	5.26499	0.000663184	-0.215049	-0.147486	0.0252229	0.0711773	0.266135
SH2B3	ENSTGUG00000006491	DV951950	10.0465	5.25997	0.00066828	0.011989	0.207035	0.155127	-0.132295	-0.241856
ZNF281	ENSTGUG00000004438	DV955388	11.8352	5.2528	0.000679994	-0.0597593	0.218185	0.182492	-0.36852	0.0276022
API5	ENSTGUG00000010156	CK314603	12.8006	5.24421	0.000684535	-0.102987	-0.0120398	0.0541274	0.245964	-0.185064
NIPSNAP1;GBAS	ENSTGUG00000005056	CK309317	14.361	5.23099	0.000698468	0.37613	0.126018	-0.0763359	-0.0729129	-0.3529
DLAT	ENSTGUG00000000308	DV949324	11.844	5.23085	0.000698619	-0.364666	-0.343517	-0.0642891	0.35701	0.415463
MLXIPL	ENSTGUG00000003070	DV957848	10.4187	5.24664	0.000700244	0.389962	-0.180645	-0.171343	0.0778689	-0.115843
		DV948363	7.49642	5.21353	0.000717324	0.322874	-0.676091	0.209203	0.123603	0.0204117
PTPRE	ENSTGUG00000011558	DV960337	10.7079	5.20714	0.000724345	-0.518412	0.150683	0.334544	0.0183135	0.0148722
DAGLB	ENSTGUG00000008882	CK303398	13.0074	5.20376	0.000728097	-0.0755986	0.0506282	0.173823	-0.197733	0.0488801
KIAA0329	ENSTGUG00000012816	CK313812	12.4952	5.18978	0.000743794	0.194987	0.00991471	0.0129446	-0.167736	-0.0501103
RHCG	ENSTGUG00000008130	CK307940	10.6542	5.18627	0.000747782	0.11669	0.00156816	0.0549636	-0.189114	0.0158924
ARPC5	ENSTGUG00000003888	CK301378	14.0449	5.18361	0.00075083	-0.155602	-0.169435	-0.111375	0.194195	0.242217
KCNV1	ENSTGUG00000012266	DV947438	10.8914	5.18321	0.000751282	0.061197	-0.349291	0.0123687	0.177328	0.0983969
CCPG1	ENSTGUG00000006492	DV950646	13.1036	5.17755	0.000757802	0.0337408	0.0585584	0.142071	-0.27407	0.0397
GK2;GK;GK3P	ENSTGUG00000007017	DV947019	11.6086	5.19307	0.000759467	0.189279	0.224222	0.0625639	-0.169755	-0.30631
		CK234252	12.3069	5.17551	0.000764948	0.283919	0.220645	0.117765	-0.280116	-0.342213
CTBS	ENSTGUG00000006581	DV959125	11.0292	5.17034	0.000766185	0.485355	-0.171035	-0.153197	-0.176068	0.0149448
		CK313502	12.1776	5.19952	0.000767777	-0.239235	0.183629	0.292201	-0.233326	-0.00326873
VPREB1	ENSTGUG00000008939	CK307761	11.8061	5.16816	0.000768746	0.132718	-0.15209	-0.135879	0.21685	-0.0615982
BAT2L	ENSTGUG00000004903	DV945854	10.8729	5.15577	0.000783419	0.0688175	-0.440007	0.201066	0.165326	0.0047976
ACADS	ENSTGUG00000009634	CK234239	11.5956	5.16368	0.000783809	0.189943	0.0832204	0.089075	-0.269714	-0.0925241
RELN	ENSTGUG00000002836	DV950039	10.9148	5.15906	0.000784365	0.285766	-0.300002	0.000165093	0.00644604	0.00762492
PDHB	ENSTGUG00000009179	DV959583	12.5774	5.1546	0.000784821	-0.0873266	-0.112729	-0.116915	0.295392	0.0215792
UBE2J2	ENSTGUG00000004086	DV947722	12.0849	5.15323	0.000786465	0.151572	-0.305508	0.208187	-0.171932	0.117681
ZGPAT;LIME1	ENSTGUG00000007115	CK314735	11.4316	5.15322	0.000786485	-0.254542	0.164101	0.240532	-0.0999998	-0.0500904
QKI	ENSTGUG00000009383	CK312929	13.576	5.14792	0.00079287	0.247751	0.0384293	0.0454092	-0.160891	-0.170698
SDC1	ENSTGUG00000013148	CK311498	10.1429	5.14636	0.000794764	-0.0741713	-0.28976	-0.0722703	0.0732706	0.362931
KCNC1;KCNC2	ENSTGUG00000007354	DV956759	12.1006	5.14497	0.000796448	-0.00383878	-0.34722	-0.19079	0.366007	0.175841
GNAO1	ENSTGUG00000006660	CK306367	12.1699	5.14796	0.000797744	-0.123302	-0.0345923	0.0543806	-0.110394	0.213907
		DV951798	11.9728	5.14134	0.000805843	-0.187986	0.0915743	0.280852	-0.266574	0.0821337
		DV945600	13.3148	5.1437	0.000808011	0.139785	-0.101595	-0.128651	0.222968	-0.132507
MYB	ENSTGUG00000011495	DV947503	9.60022	5.12695	0.000818671	-0.262611	0.16553	0.269713	-0.155885	-0.0167475
		DV951987	10.5426	5.11704	0.000831159	-0.0894089	-0.181022	-0.155998	0.344191	0.082238
		CK307101	12.3146	5.11544	0.000833188	-0.342414	0.0309793	0.061032	0.120349	0.130053
		DV947077	12.2089	5.11224	0.000837276	-0.483896	0.0579849	0.00996231	0.348756	0.0671927
	ENSTGUG00000004139	DV959501	11.0245	5.11119	0.000838615	0.251399	0.237941	0.115353	-0.091644	-0.513049
		DV953979	10.8742	5.10799	0.000842728	0.274395	0.0659626	-0.186143	-0.110263	-0.0439507
DHX35	ENSTGUG00000004620	CK311149	12.5128	5.10259	0.000849712	0.168453	0.0555549	0.07623	-0.146359	-0.153879
PMPCB;UQCRC1	ENSTGUG00000002778	DV952479	9.60957	5.07595	0.000885026	-0.0190209	-0.230766	-0.346421	0.54572	0.0504874
ZNF438	ENSTGUG00000001026	DV947924	10.2256	5.08391	0.000885039	0.0577717	-0.0102926	-0.280085	0.19576	0.0368452
C14orf37	ENSTGUG00000013046	DV952598	11.7016	5.07572	0.000885336	0.207306	0.208728	-0.117205	-0.0678719	-0.230958
MTHFD1	ENSTGUG00000012936	DV955576	10.0618	5.07039	0.000892578	0.124482	0.087738	0.118667	-0.0716172	-0.25927
REEP2	ENSTGUG00000000004	CK234221	11.8115	5.06972	0.000893489	-0.0424992	-0.0793181	-0.182982	0.249288	0.0555115
		CK315769	13.8306	5.06947	0.000893831	-0.160503	-0.205878	-0.00866193	0.0660166	0.309027
DOCK4	ENSTGUG00000005488	CK313533	11.6417	5.06935	0.000894002	-0.228642	-0.204017	-0.0791427	0.33456	0.177241
		DV959910	11.2351	5.07283	0.000894622	0.00542554	0.141391	0.187056	-0.40166	0.0677878
		CK310643	11.2239	5.06389	0.000901487	0.195709	-0.0288078	0.106069	-0.200979	-0.0719917
HUNK	ENSTGUG00000013465	DV956486	11.0452	5.05278	0.000916933	0.260113	-0.0404303	-0.148058	-0.0918766	0.0202521
GADL1;CSAD	ENSTGUG00000003593	DV946075	12.2848	5.04953	0.000932651	-0.225715	0.432072	0.0617695	-0.0446817	-0.223444
		CK309773	11.9642	5.03695	0.0009394	0.0610406	-0.247987	-0.217526	0.266297	0.138176
MAP1B	ENSTGUG00000005669	DV954903	11.0784	5.03511	0.000942047	-0.233025	-0.173597	-0.304898	0.579888	0.131632
PTPRR	ENSTGUG00000007124	DV956092	12.4186	5.02818	0.000952081	-0.267787	-0.170146	-0.0368492	0.225724	0.249058
		DV948925	12.576	5.02971	0.0009555	-0.0721904	0.241408	0.158963	-0.317799	-0.0103815
DDX3X;DDX3Y	ENSTGUG00000006442	CK305224	9.93564	5.02399	0.000958211	-0.211862	0.254651	0.0521607	0.107847	-0.202796
ENO1;CA6	ENSTGUG00000003882	CK309382	13.9139	5.01816	0.000966786	0.205324	-0.0703186	0.0196268	-0.210361	0.055729
ODZ2	ENSTGUG00000001484	DV961127	10.646	5.01704	0.000968445	0.111388	-0.204181	-0.198096	0.120335	0.170555
ANK2	ENSTGUG00000001807	CK314272	10.4129	5.01956	0.000976264	0.416835	-0.372426	-0.185768	0.234697	-0.0933379
PVALB	ENSTGUG00000010713	CK305573	12.1531	5.00974	0.000979323	0.291194	0.361258	-0.095522	-0.0733708	-0.48356
UBE2I	ENSTGUG00000009577	DV961547	13.2956	5.00672	0.000983861	-0.175627	-0.142171	-0.123453	0.235503	0.205748
DIO2	ENSTGUG00000012367	DV961693	10.7633	5.0034	0.000994685	0.282706	0.130878	-0.0561683	-0.197132	-0.160284
BCAS1	ENSTGUG00000008550	CK306046	12.7608	4.99716	0.000998368	0.127169	0.0978759	0.281764	-0.276702	-0.230107
