# Supplementary material for: High throughput analysis reveals dissociable gene expression profiles in two independent neural systems involved in the regulation of social behavior
Source: BMC Neurosci. 2012 Oct 19;13:126. doi: 10.1186/1471-2202-13-126 (PMC3485171; doi:10.1186/1471-2202-13-126)
Supplement: Additional file 4 — Table S4. Significant cDNA expression in POA. [file 1471-2202-13-126-S4.xlsx]

## Sheet: Sheet1
Name	Ensemble ID	Accession	AveExpr	F	P.Value	SD	CXT	LD7	LD21	LD56
LHX8	ENSTGUG00000010411	DV959004	11.2156	13.681	5.14735e-09	0.59602	0.2802	-0.716415	0.128121	-0.287925
LUC7L2	ENSTGUG00000009593	DV946392	11.9762	9.76797	9.30256e-07	0.671044	-0.0393186	-0.263611	-0.368818	0.000703989
USP49	ENSTGUG00000017443	CK235887	11.868	9.47097	1.40701e-06	-0.293189	-0.159351	-0.080718	0.592609	-0.0593512
RBM25	ENSTGUG00000011246	DV950678	10.664	8.6019	5.04201e-06	-0.265787	-0.143384	0.185231	0.233911	-0.009971
SAG	ENSTGUG00000007429	DV954017	10.1309	8.3289	7.09034e-06	-0.179406	-0.151441	0.351369	0.152331	-0.172853
DNAJC19	ENSTGUG00000010557	CK306671	12.8293	8.20992	8.41167e-06	-0.272013	-0.0688634	-0.114999	0.392984	0.0628917
MED8	ENSTGUG00000007192	CK302710	12.1792	7.91958	1.27879e-05	-0.300435	-0.140006	0.194325	0.20292	0.0431961
	ENSTGUG00000002367	CK314383	11.9811	7.819	1.4794e-05	-0.190263	0.0424201	-0.195192	0.231643	0.111393
PTGR1	ENSTGUG00000001289	DV952207	9.58383	7.74504	1.66936e-05	-0.0568305	0.0706807	-0.106159	-0.111656	0.203965
		DV956530	11.3751	7.4867	2.39976e-05	-0.306473	0.0452956	-0.0708731	0.253776	0.0782743
		CK235895	13.4168	7.33058	3.01572e-05	0.440881	0.229933	0.304058	-0.28168	-0.693192
NFRKB	ENSTGUG00000000523	CK310111	11.6694	7.32924	3.05857e-05	-0.146182	-0.0582004	-0.183011	0.300556	0.0868368
		DV954113	10.241	7.24591	3.41457e-05	-0.0955425	-0.349455	0.745494	0.174748	-0.475245
P4HA2	ENSTGUG00000001347	DV948051	12.2289	7.16819	3.82773e-05	0.356944	0.104738	-0.0858487	-0.192348	-0.183485
PHB	ENSTGUG00000003470	CK306262	13.0857	7.12584	4.07386e-05	-0.306815	-0.0707092	0.0397582	0.28707	0.0506961
STIL	ENSTGUG00000008545	DV949220	13.0277	7.10573	4.19629e-05	0.137803	0.154868	0.211057	-0.278076	-0.225652
ARIH1	ENSTGUG00000004209	CK314276	12.5512	7.07978	4.3598e-05	0.0637351	-0.0243739	0.241233	-0.224352	-0.0562419
GABARAPL2	ENSTGUG00000008458	CK235458	11.5042	6.98794	4.99229e-05	-0.0292156	0.0699658	-0.329691	0.288261	0.000679579
GNA11	ENSTGUG00000000541	CK303243	13.9617	6.95317	5.25535e-05	-0.0184514	0.0115531	0.279295	-0.201696	-0.0707002
LGI1;LGI2	ENSTGUG00000008674	CK308570	9.71305	6.94491	5.31984e-05	-0.140734	-0.160869	0.339408	0.142866	-0.180672
C6orf66	ENSTGUG00000012311	DV960356	12.2752	6.90729	5.62404e-05	-0.200249	-0.0516841	-0.160605	0.319157	0.0933813
ALG1	ENSTGUG00000003443	DV951409	11.8146	6.87601	5.89038e-05	-0.0681096	-0.113755	-0.191414	0.361905	0.0113732
NUCKS1	ENSTGUG00000017515	CK302291	12.0344	6.83723	6.23842e-05	-0.244874	-0.05645	-0.0343886	0.247942	0.0877706
		DV946203	11.476	6.83655	6.24474e-05	-0.179123	0.161811	0.493239	-0.181109	-0.294818
TMTC3	ENSTGUG00000008029	DV945792	8.87822	6.74948	7.10504e-05	-0.172629	0.0190587	-0.133567	-0.274561	0.561699
		CK235759	10.8918	6.61656	8.74341e-05	-0.128954	-0.22381	0.052828	0.636822	-0.336886
PRDX3	ENSTGUG00000011115	CK313784	11.9673	6.553	9.51499e-05	-0.154775	-0.0287593	-0.259003	0.345851	0.0966869
	ENSTGUG00000013129	DV955708	11.2475	6.56528	9.93944e-05	0.38631	-0.0485562	-0.0689659	-0.255671	-0.0131172
WHSC2	ENSTGUG00000010548	DV959892	12.2343	6.51988	9.99622e-05	0.179251	0.0178996	-0.119694	-0.16204	0.0845845
POLR2L	ENSTGUG00000009757	DV945539	11.9526	6.5198	0.000100957	-0.256531	0.000893571	-0.147932	0.339001	0.0645677
BPHL	ENSTGUG00000002178	CK304195	10.8524	6.4851	0.000105283	-0.294971	0.0643243	-0.0146972	0.189528	0.0558153
		DV947235	10.0218	6.46745	0.000109136	-0.228632	0.0406574	-0.221837	0.257749	0.152062
		CK304306	7.67341	6.41666	0.000117715	0.0801873	-0.0163836	-0.11433	0.27366	-0.223134
KCNA1	ENSTGUG00000011956	CK234562	11.1242	6.41344	0.000118281	0.393236	-0.573817	0.022491	-0.950049	1.10814
		CK312732	10.3983	6.32621	0.000133485	-0.0124323	-0.0285094	0.204039	-0.0434485	-0.119649
EBAG9	ENSTGUG00000012252	DV953953	12.9445	6.30064	0.000138691	-0.093901	0.0138902	-0.25777	0.118092	0.219689
		DV951567	9.30407	6.26558	0.000146167	0.0553113	0.0806416	0.0359305	-0.233136	0.0612527
		CK315618	11.4047	6.25344	0.000148849	-0.177122	-0.0575266	0.25108	0.215826	-0.232258
CXXC4	ENSTGUG00000003779	CK315566	11.0168	6.26839	0.000149636	0.242008	0.168135	-0.137756	-0.329873	0.0574861
		DV949797	12.1071	6.22088	0.000156293	-0.102871	0.0348098	-0.23748	0.149812	0.155729
CLIP1	ENSTGUG00000006241	CK316635	13.3527	6.18452	0.00016505	-0.0287673	0.16286	0.245727	-0.24801	-0.13181
	ENSTGUG00000013081	DV958725	9.59916	6.1502	0.000173772	-0.0171865	-0.207525	0.358305	0.0225486	-0.156142
PTPLA;HMGA1-2	ENSTGUG00000001292	DV950424	10.4748	6.14285	0.0001757	-0.253844	-0.134531	0.287261	0.264986	-0.163872
HSPA2	ENSTGUG00000012929	DV959345	12.9684	6.12356	0.000180865	0.23801	0.237356	-0.046055	-0.16921	-0.260101
METTL10	ENSTGUG00000011451	DV957554	10.4871	6.11956	0.000181953	0.0830724	-0.0457631	-0.312962	0.0506645	0.224988
C10orf32	ENSTGUG00000010228	DV953776	10.908	6.10803	0.000186738	-0.130308	-0.0338514	-0.181052	0.263748	0.0814627
		DV952525	10.2451	6.05307	0.000201075	-0.208721	-0.0552	0.0789773	0.310918	-0.125974
ESR1	ENSTGUG00000011249	DV958304	10.0106	5.97196	0.00022718	0.517782	0.0889999	-0.391334	-0.398543	0.183096
WDR33	ENSTGUG00000005784	CK307053	12.017	5.93273	0.000242988	-0.2011	0.0163041	-0.129109	0.206037	0.107869
	ENSTGUG00000002622	CK307305	14.1834	5.90313	0.000252008	0.235477	-0.0485781	0.275431	-0.295201	-0.16713
PTP4A1	ENSTGUG00000012777	CK315233	14.8705	5.89894	0.000253607	0.106095	0.119175	0.104281	-0.189004	-0.140548
HSPH1	ENSTGUG00000011712	DV946298	14.1177	5.87508	0.000262901	0.308824	0.118179	-0.0723394	-0.234182	-0.120482
	ENSTGUG00000003081	CK312673	12.8812	5.86704	0.000266109	-0.0434979	0.0927423	0.250111	-0.160204	-0.139151
NR2F1	ENSTGUG00000000713	DV958340	10.701	5.8575	0.000269966	0.0999656	0.119743	0.324135	-0.281306	-0.262537
USP1	ENSTGUG00000009799	DV954064	11.6437	5.84299	0.000275946	-0.0423998	-0.238583	0.249334	0.174749	-0.1431
NR2C1	ENSTGUG00000008363	CK302836	10.151	5.84086	0.000279037	-0.149806	-0.0755771	0.219313	0.142309	-0.13624
NSMCE2	ENSTGUG00000012507	CK305406	11.9246	5.83371	0.000279837	-0.170135	-0.0491966	-0.0585154	0.248875	0.0289723
MAN1A2	ENSTGUG00000013350	DV945001	10.4871	5.82438	0.000283807	0.0400157	-0.00905821	-0.155539	-0.11325	0.237832
FABP7	ENSTGUG00000011826	DV953197	11.3089	5.79391	0.000297176	-0.207808	-0.226611	0.0160871	0.400056	0.0182762
USP24	ENSTGUG00000009530	CK314445	12.1608	5.78616	0.000300674	-0.170817	0.0299345	-0.168208	0.232622	0.0764686
		CK310069	9.88184	5.76069	0.000314896	-0.180887	-0.0503615	0.283199	0.118738	-0.170689
SHANK2	ENSTGUG00000005571	DV960845	10.2408	5.74741	0.000323793	-0.266007	-0.216672	0.360009	0.098845	0.0238247
		CK317258	9.01764	5.73067	0.000326986	-0.00450589	-0.0180858	0.178311	-0.128997	-0.0267221
VIP	ENSTGUG00000011188	CK307200	10.2281	5.7413	0.000329386	-0.204269	-0.0566616	-0.180824	0.0210886	0.420666
C15orf15	ENSTGUG00000006530	CK309918	11.9279	5.69736	0.000343892	-0.201137	0.0346855	-0.190576	0.31158	0.0454481
	ENSTGUG00000016126	CK309924	11.6725	5.67613	0.000357796	-0.236305	0.0737821	-0.072027	0.162439	0.0721113
CDC23	ENSTGUG00000000037	DV958797	12.5303	5.65116	0.000371555	0.52813	-0.143709	-0.256485	-0.0710614	-0.0568749
PNLDC1	ENSTGUG00000011418	CK312297	14.1164	5.64935	0.000372576	0.401631	-0.98123	0.403402	-0.247096	0.423294
CCDC6	ENSTGUG00000005517	DV957976	7.38172	5.65172	0.000374061	-0.140132	-0.0898993	0.343875	0.0570815	-0.170925
		DV948492	9.19322	5.63113	0.000380169	-0.176835	-0.100303	0.0215373	0.246452	0.00914886
	ENSTGUG00000000310	DV958928	11.4693	5.59211	0.000406277	0.213138	-0.0487471	-0.23202	-0.191914	0.259543
		CK235553	12.8358	5.56501	0.000420249	-0.0878129	0.0426379	0.362828	-0.239051	-0.0786023
C16orf88	ENSTGUG00000009313	DV953686	10.2088	5.56102	0.000422799	0.109977	0.102018	-0.28721	-0.110501	0.185715
		DV948240	11.5881	5.55937	0.000423861	0.312783	-0.0657691	-0.0750642	-0.0711717	-0.100778
C5orf22	ENSTGUG00000001970	DV948385	10.4867	5.56829	0.000424301	-0.295126	0.0502973	-0.204851	0.0444473	0.405232
C3AR1;FPR2;GPR1	ENSTGUG00000009954	DV953481	10.5774	5.53432	0.000440283	-0.0549974	0.0406939	-0.214117	0.0370527	0.191368
N4BP1	ENSTGUG00000008647	CK309279	9.24104	5.49608	0.000466599	0.0517019	0.115233	-0.326233	-0.152702	0.311999
		DV959213	11.6097	5.49386	0.000471481	-0.0735724	-0.0765994	-0.170634	0.249387	0.0714182
MMP23B;MMP23A	ENSTGUG00000003080	DV952682	12.2027	5.4716	0.000484276	0.0638163	0.103096	0.200827	-0.207542	-0.160198
C3AR1;FPR2;GPR1	ENSTGUG00000009954	DV959770	10.0306	5.44752	0.000502324	-0.0253477	0.0742454	-0.222704	-0.0762369	0.250043
CRYZ	ENSTGUG00000010402	CK307129	10.9794	5.47446	0.000503753	0.324515	0.00963199	-0.328376	-0.166146	0.160375
IRF2BP2	ENSTGUG00000010224	CK311260	12.1775	5.41875	0.000524777	-0.0946696	0.0682419	-0.16976	0.210257	-0.014069
C14orf166	ENSTGUG00000013128	CK305631	12.7466	5.41224	0.000529997	-0.167797	-0.00837304	-0.175121	0.195097	0.156195
MED21	ENSTGUG00000012181	CK305531	12.3163	5.39341	0.000545399	-0.235594	0.0131075	0.011368	0.291483	-0.0803644
HSP90B1	ENSTGUG00000011181	CK303200	14.8032	5.38815	0.000549778	0.285027	0.19264	0.237481	-0.35569	-0.359458
PSAT1	ENSTGUG00000003373	CK235499	13.182	5.3868	0.000550905	0.303327	0.0282586	-0.150448	-0.054351	-0.126787
USP20	ENSTGUG00000004503	DV947713	12.6017	5.37389	0.000561838	0.139479	-0.009566	0.211456	-0.278901	-0.0624685
BAI3	ENSTGUG00000012749	CK302769	11.6332	5.35201	0.000580861	-0.189799	-0.07428	0.177657	0.245353	-0.158931
ZCRB1	ENSTGUG00000005829	DV946425	12.5948	5.3364	0.000594832	-0.210118	-0.0199952	-0.0712303	0.274146	0.027198
LHX6	ENSTGUG00000006782	DV947994	11.1617	5.33042	0.000600267	0.308443	0.0967131	-0.243494	0.00985672	-0.171519
	ENSTGUG00000009696	DV949236	11.9841	5.29608	0.000632503	-0.0898936	0.0393523	-0.184693	0.208971	0.0262632
RNF114	ENSTGUG00000008728	CK314802	10.9543	5.29034	0.000638052	-0.00255266	0.0327557	0.227926	-0.147125	-0.111005
RHOBTB3	ENSTGUG00000001089	CK303080	11.5952	5.28082	0.000651611	-0.24733	-0.014538	0.0201128	0.167223	0.0745328
RPP30	ENSTGUG00000008399	CK309146	11.0848	5.2803	0.000652123	-0.0877842	-0.0206761	-0.211332	0.200898	0.118894
ITGB1BP1	ENSTGUG00000013015	CK311574	11.5024	5.27522	0.000652925	-0.100007	0.0460228	-0.178946	0.206385	0.0265446
CTTN	ENSTGUG00000005520	CK314531	13.0905	5.26476	0.000663424	0.153537	-0.00841821	0.204278	-0.208985	-0.140412
EML4	ENSTGUG00000003388	CK303237	12.7539	5.26194	0.000666279	-0.0991987	-0.0120147	-0.173635	0.207442	0.0774068
ADRM1	ENSTGUG00000016508	CK312674	13.7308	5.26011	0.000668136	-0.206287	0.0366532	0.00435741	0.154242	0.0110346
PDIA6	ENSTGUG00000013056	DV947907	12.8803	5.25626	0.000672071	0.198438	0.085058	0.0501639	-0.21525	-0.118409
ZCCHC8	ENSTGUG00000006286	DV957315	10.9784	5.26345	0.000673478	0.175876	0.0822371	0.205589	-0.359619	-0.104083
ISY1	ENSTGUG00000003998	CK308106	11.4571	5.25173	0.000676724	-0.192881	0.0613407	-0.124053	0.204073	0.05152
CHN1	ENSTGUG00000008848	CK312097	15.6367	5.2509	0.000677589	-0.0470944	-0.0979118	0.334029	-0.156513	-0.0325094
VPS25	ENSTGUG00000002656	DV950010	11.5572	5.2623	0.000683828	-0.0985859	0.00382682	-0.145313	0.238774	0.00129757
GTF3C3	ENSTGUG00000010631	CK315184	11.3664	5.24596	0.000691626	-0.0856026	0.00969702	0.215003	0.0869343	-0.226032
SUFU	ENSTGUG00000010131	DV960319	12.4014	5.21423	0.000716552	0.0922786	0.00665978	0.13796	-0.269878	0.0329801
ATP6V0A2	ENSTGUG00000005182	DV948743	12.0169	5.20746	0.000723992	-0.254517	-0.112884	0.290979	0.178834	-0.102412
UNC45A	ENSTGUG00000010052	DV951882	11.4222	5.19629	0.000736441	-0.0365996	-0.0545544	-0.103426	0.278505	-0.0839253
FNBP1	ENSTGUG00000004545	DV957304	11.9165	5.18695	0.000751725	0.230112	0.0487861	0.146218	-0.321629	-0.103487
HIST1H4A-C	ENSTGUG00000009311	DV957134	10.2877	5.17977	0.000755244	-0.23599	0.0378084	-0.201817	0.244884	0.155114
VAT1	ENSTGUG00000002854	CK310192	12.5289	5.16801	0.000768914	0.0557782	0.00192619	0.294825	-0.183616	-0.168914
LAS1L	ENSTGUG00000002840	DV958247	9.75426	5.15125	0.00078885	-0.17113	0.0161796	-0.0352579	0.166907	0.0233014
		CK307147	12.036	5.14672	0.000814779	0.180893	-0.0744146	-0.238696	0.0819143	0.0503035
MRPL42	ENSTGUG00000008272	DV947542	11.4132	5.12371	0.000827804	-0.136708	0.0700226	-0.105211	0.217012	-0.0451159
TIMP3	ENSTGUG00000010899	DV960858	9.45001	5.11515	0.000833562	0.0759984	0.0411287	-0.249999	0.0895528	0.0433186
NIT2	ENSTGUG00000013632	DV959806	9.5436	5.10282	0.000849413	-0.173979	-0.0916427	0.210507	0.114525	-0.0594109
SHANK2	ENSTGUG00000005571	DV946430	12.1213	5.09988	0.000853244	0.175377	0.00719692	0.256395	-0.330756	-0.108213
SRFBP1	ENSTGUG00000001151	CK306548	10.6563	5.08475	0.000873198	-0.121974	0.109046	-0.316082	0.251449	0.0775614
	ENSTGUG00000001977	CK234943	12.3373	5.07895	0.000880978	0.186673	-0.0161891	0.219734	-0.244707	-0.14551
		DV945780	9.69128	5.0719	0.000895887	-0.0627542	-0.0172066	-0.145987	0.179742	0.046206
		CK306237	11.3819	5.06664	0.000897701	-0.225681	-0.134029	0.0981321	0.386314	-0.124736
		DV950035	11.7289	5.08321	0.000903063	0.250943	0.160323	-0.128888	-0.473777	0.191399
BAT2D1	ENSTGUG00000003347	DV959638	11.2798	5.06239	0.000903563	-0.0347597	-0.0236079	0.305177	-0.0903936	-0.156416
OSMR;IL12RB2	ENSTGUG00000002569	DV948665	11.4592	5.06688	0.000908307	0.184261	0.138498	-0.139258	-0.221032	0.0375321
GCLC	ENSTGUG00000012854	CK308212	11.713	5.05599	0.000912438	0.094384	0.0178149	0.164854	-0.28973	0.0126773
	ENSTGUG00000002532	CK315853	10.3777	5.05482	0.000914078	-0.248239	-0.0875309	0.394883	0.207026	-0.266139
		DV954007	10.7115	5.03556	0.0009414	0.0883801	0.149829	-0.328278	0.053937	0.0361317
DNAJB1;GIPC2	ENSTGUG00000006817	DV952282	10.7368	5.0348	0.000942499	-0.108691	-0.143984	-0.0412962	0.384992	-0.09102
IMMP2L	ENSTGUG00000005588	DV953223	9.01698	5.0317	0.000952595	-0.0315353	0.0691229	-0.160068	-0.152518	0.274999
PRPF39	ENSTGUG00000013235	CK311707	12.94	5.02602	0.000960902	0.438206	-0.0384947	0.0109578	-0.189842	-0.220827
GPN3	ENSTGUG00000005686	CK303497	11.305	5.01055	0.000983884	-0.167104	-0.0034057	-0.296965	0.219365	0.248109
		CK308262	14.3285	5.00272	0.000989907	0.393252	-0.937712	0.312285	-0.20201	0.434185
MTA1	ENSTGUG00000017196	DV955928	12.5959	4.99928	0.000995129	0.155662	0.00219468	-0.0301967	-0.175547	0.0478872
