# Supplementary material for: High throughput analysis reveals dissociable gene expression profiles in two independent neural systems involved in the regulation of social behavior
Source: BMC Neurosci. 2012 Oct 19;13:126. doi: 10.1186/1471-2202-13-126 (PMC3485171; doi:10.1186/1471-2202-13-126)
Supplement: Additional file 5 — Table S5. Gene Ontology for significant biological pathways in POA. [file 1471-2202-13-126-S5.xlsx]

## Sheet: Sheet1
	GO Analysis - SD
"GO"	"go_description"	"total" "expectation" "observation" "hypergeometric" "adj.hyper" "fisher" "adj.fisher"
"GO:0021884"	"forebrain neuron development"	3 0 2 4.8e-05 0.0063 4.8e-05 0.0063
"GO:0004887"	"thyroid hormone receptor activity"	10 0 2 7e-04 0.024 7e-04 0.024
"GO:0043565"	sequence-specific DNA binding	193 1 5 0.00095 0.024 0.00095 0.024
"GO:0008270"	"zinc ion binding"	694 3 9 0.0012 0.024 0.0012 0.024
"GO:0005496"	steroid binding	13 0 2 0.0012 0.024 0.0012 0.024
"GO:0003707"	"steroid hormone receptor activity"	21 0 2 0.0032 0.024 0.0032 0.024
"GO:0003700"	transcription factor activity	263 1 5 0.0037 0.024 0.0037 0.024
"GO:0043691"	reverse cholesterol transport	2 0 1 0.0081 0.031 0.0081 0.031
"GO:0042157"	lipoprotein metabolic process	2 0 1 0.0081 0.031 0.0081 0.031
"GO:0006911"	"phagocytosis, engulfment"	2 0 1 0.0081 0.031 0.0081 0.031
"GO:0018401"	peptidyl-proline hydroxylation to 4-hydroxy-L-proline	2 0 1 0.0081 0.031 0.0081 0.031
"GO:0048861"	leukemia inhibitory factor signaling pathway	2 0 1 0.0081 0.031 0.0081 0.031
"GO:0004924"	"oncostatin-M receptor activity"	2 0 1 0.0081 0.031 0.0081 0.031
"GO:0004897"	ciliary neurotrophic factor receptor activity	2 0 1 0.0081 0.031 0.0081 0.031
"GO:0042517"	"positive regulation of tyrosine phosphorylation of Stat3 protein"	2 0 1 0.0081 0.031 0.0081 0.031
"GO:0004923"	leukemia inhibitory factor receptor activity	2 0 1 0.0081 0.031 0.0081 0.031
"GO:0008585"	"female gonad development"	2 0 1 0.0081 0.031 0.0081 0.031
"GO:0051045"	"negative regulation of membrane protein ectodomain proteolysis"	2 0 1 0.0081 0.031 0.0081 0.031
"GO:0009117"	nucleotide metabolic process	2 0 1 0.0081 0.031 0.0081 0.031
"GO:0006355"	"regulation of transcription, DNA-dependent"	343 1 5 0.011 0.035 0.011 0.035
"GO:0017127"	"cholesterol transporter activity"	3 0 1 0.012 0.035 0.012 0.035
"GO:0030301"	"cholesterol transport"	3 0 1 0.012 0.035 0.012 0.035
"GO:0042102"	"positive regulation of T cell proliferation"	3 0 1 0.012 0.035 0.012 0.035
"GO:0034097"	"response to cytokine stimulus"	3 0 1 0.012 0.035 0.012 0.035
"GO:0021799"	"cerebral cortex radially oriented cell migration"	3 0 1 0.012 0.035 0.012 0.035
"GO:0021853"	cerebral cortex GABAergic interneuron migration	3 0 1 0.012 0.035 0.012 0.035
"GO:0021800"	cerebral cortex tangential migration	3 0 1 0.012 0.035 0.012 0.035
"GO:0008191"	metalloendopeptidase inhibitor activity	3 0 1 0.012 0.035 0.012 0.035
"GO:0008253"	5'-nucleotidase activity	3 0 1 0.012 0.035 0.012 0.035
"GO:0016581"	NuRD complex	3 0 1 0.012 0.035 0.012 0.035
"GO:0055114"	"oxidation reduction"	44 0 2 0.014 0.038 0.014 0.038
"GO:0004879"	"ligand-dependent nuclear receptor activity"	46 0 2 0.015 0.041 0.015 0.041
"GO:0004656"	"procollagen-proline 4-dioxygenase activity"	4 0 1 0.016 0.043 0.016 0.043
"GO:0004623"	phospholipase A2 activity	4 0 1 0.016 0.043 0.016 0.043
"GO:0016702"	"oxidoreductase activity, acting on single donors with incorporation of molecular oxygen, incorporation of two atoms of oxygen"	5 0 1 0.02 0.05 0.02 0.05
"GO:0004896"	"cytokine receptor activity"	5 0 1 0.02 0.05 0.02 0.05
"GO:0016310"	"phosphorylation"	5 0 1 0.02 0.05 0.02 0.05
"GO:0051085"	"chaperone cofactor-dependent protein folding"	5 0 1 0.02 0.05 0.02 0.05
"GO:0008203"	"cholesterol metabolic process"	6 0 1 0.024 0.056 0.024 0.056
"GO:0016042"	"lipid catabolic process"	6 0 1 0.024 0.056 0.024 0.056
"GO:0006644"	phospholipid metabolic process	6 0 1 0.024 0.056 0.024 0.056
"GO:0008509"	"anion transmembrane transporter activity"	7 0 1 0.028 0.061 0.028 0.061
"GO:0045669"	"positive regulation of osteoblast differentiation"	7 0 1 0.028 0.061 0.028 0.061
"GO:0030165"	"PDZ domain binding"	7 0 1 0.028 0.061 0.028 0.061
"GO:0048469"	"cell maturation"	7 0 1 0.028 0.061 0.028 0.061
"GO:0003708"	"retinoic acid receptor activity"	8 0 1 0.032 0.067 0.032 0.067
"GO:0016772"	"transferase activity, transferring phosphorus-containing groups"	8 0 1 0.032 0.067 0.032 0.067
"GO:0009116"	"nucleoside metabolic process"	8 0 1 0.032 0.067 0.032 0.067
"GO:0016706"	"oxidoreductase activity, acting on paired donors, with incorporation or reduction of molecular oxygen, 2-oxoglutarate as one donor, and incorporation of one atom each of oxygen into both donors"	9 0 1 0.036 0.073 0.036 0.073
"GO:0005977"	"glycogen metabolic process"	9 0 1 0.036 0.073 0.036 0.073
"GO:0016055"	"Wnt receptor signaling pathway"	10 0 1 0.04 0.077 0.04 0.077
"GO:0007611"	"learning or memory"	10 0 1 0.04 0.077 0.04 0.077
"GO:0008289"	"lipid binding"	10 0 1 0.04 0.077 0.04 0.077
"GO:0043231"	"intracellular membrane-bounded organelle"	12 0 1 0.048 0.088 0.048 0.088
"GO:0019538"	protein metabolic process	12 0 1 0.048 0.088 0.048 0.088
"GO:0005938"	cell cortex	12 0 1 0.048 0.088 0.048 0.088
	GO Analysis - LD7
"GO"	"go_description"	"total" "expectation" "observation" "hypergeometric" "adj.hyper" "fisher" "adj.fisher"
"GO:0045454"	"cell redox homeostasis"	32 0 2 0.0045 0.04 0.0045 0.04
"GO:0008237"	"metallopeptidase activity"	34 0 2 0.005 0.04 0.005 0.04
"GO:0004008"	copper-exporting ATPase activity	2 0 1 0.0063 0.04 0.0063 0.04
"GO:0007600"	sensory perception	2 0 1 0.0063 0.04 0.0063 0.04
"GO:0051900"	"regulation of mitochondrial depolarization"	2 0 1 0.0063 0.04 0.0063 0.04
"GO:0016595"	"glutamate binding"	2 0 1 0.0063 0.04 0.0063 0.04
"GO:0006534"	cysteine metabolic process	2 0 1 0.0063 0.04 0.0063 0.04
"GO:0004357"	"glutamate-cysteine ligase activity"	2 0 1 0.0063 0.04 0.0063 0.04
"GO:0006750"	"glutathione biosynthetic process"	2 0 1 0.0063 0.04 0.0063 0.04
"GO:0017109"	"glutamate-cysteine ligase complex"	2 0 1 0.0063 0.04 0.0063 0.04
"GO:0050880"	"regulation of blood vessel size"	2 0 1 0.0063 0.04 0.0063 0.04
"GO:0001669"	"acrosome"	3 0 1 0.0095 0.045 0.0095 0.045
"GO:0031397"	"negative regulation of protein ubiquitination"	3 0 1 0.0095 0.045 0.0095 0.045
"GO:0009410"	"response to xenobiotic stimulus"	3 0 1 0.0095 0.045 0.0095 0.045
"GO:0005578"	"proteinaceous extracellular matrix"	48 0 2 0.0099 0.045 0.0099 0.045
"GO:0006825"	"copper ion transport"	4 0 1 0.013 0.045 0.013 0.045
"GO:0051219"	"phosphoprotein binding"	4 0 1 0.013 0.045 0.013 0.045
"GO:0042826"	"histone deacetylase binding"	4 0 1 0.013 0.045 0.013 0.045
"GO:0043531"	"ADP binding"	4 0 1 0.013 0.045 0.013 0.045
"GO:0006536"	"glutamate metabolic process"	4 0 1 0.013 0.045 0.013 0.045
"GO:0032436"	"positive regulation of proteasomal ubiquitin-dependent protein catabolic process"	4 0 1 0.013 0.045 0.013 0.045
"GO:0009725"	"response to hormone stimulus"	4 0 1 0.013 0.045 0.013 0.045
"GO:0004725"	"protein tyrosine phosphatase activity"	57 0 2 0.014 0.047 0.014 0.047
"GO:0016527"	"brain-specific angiogenesis inhibitor activity"	5 0 1 0.016 0.049 0.016 0.049
"GO:0008270"	"zinc ion binding"	694 2 6 0.018 0.049 0.018 0.049
"GO:0016311"	"dephosphorylation"	66 0 2 0.018 0.049 0.018 0.049
"GO:0016791"	"phosphatase activity"	67 0 2 0.019 0.049 0.019 0.049
"GO:0006471"	"protein amino acid ADP-ribosylation"	6 0 1 0.019 0.049 0.019 0.049
"GO:0033177"	proton-transporting two-sector ATPase complex, proton-transporting domain	6 0 1 0.019 0.049 0.019 0.049
"GO:0009408"	"response to heat"	6 0 1 0.019 0.049 0.019 0.049
"GO:0016810"	"hydrolase activity, acting on carbon-nitrogen (but not peptide) bonds"	6 0 1 0.019 0.049 0.019 0.049
"GO:0006749"	"glutathione metabolic process"	8 0 1 0.025 0.064 0.025 0.064
"GO:0006807"	"nitrogen compound metabolic process"	12 0 1 0.037 0.092 0.037 0.092
"GO:0005496"	"steroid binding"	13 0 1 0.04 0.097 0.04 0.097
"GO:0015078"	"hydrogen ion transmembrane transporter activity"	14 0 1 0.043 0.099 0.043 0.099
"GO:0030335"	"positive regulation of cell migration"	14 0 1 0.043 0.099 0.043 0.099
"GO:0016853"	"isomerase activity"	16 0 1 0.049 0.11 0.049 0.11
	GO Analysis - LD 21
"GO"	"go_description"	"total" "expectation" "observation" "hypergeometric" "adj.hyper" "fisher" "adj.fisher"
"GO:0016922"	ligand-dependent nuclear receptor binding	2 0 1 0.0078 0.095 0.0078 0.095
"GO:0006368"	"RNA elongation from RNA polymerase II promoter"	2 0 1 0.0078 0.095 0.0078 0.095
"GO:0008538"	"proteasome activator activity"	2 0 1 0.0078 0.095 0.0078 0.095
"GO:0004221"	"ubiquitin thiolesterase activity"	40 0 2 0.011 0.095 0.011 0.095
"GO:0030099"	"myeloid cell differentiation"	4 0 1 0.016 0.095 0.016 0.095
"GO:0060134"	"prepulse inhibition"	4 0 1 0.016 0.095 0.016 0.095
"GO:0005689"	"U12-dependent spliceosome"	4 0 1 0.016 0.095 0.016 0.095
"GO:0005215"	"transporter activity"	138 1 3 0.016 0.095 0.016 0.095
"GO:0017053"	"transcriptional repressor complex"	5 0 1 0.019 0.095 0.019 0.095
"GO:0016209"	"antioxidant activity"	5 0 1 0.019 0.095 0.019 0.095
"GO:0021846"	"cell proliferation in forebrain"	5 0 1 0.019 0.095 0.019 0.095
"GO:0022008"	"neurogenesis"	5 0 1 0.019 0.095 0.019 0.095
"GO:0004540"	"ribonuclease activity"	6 0 1 0.023 0.095 0.023 0.095
"GO:0001964"	startle response	6 0 1 0.023 0.095 0.023 0.095
"GO:0001824"	blastocyst development	6 0 1 0.023 0.095 0.023 0.095
"GO:0005739"	"mitochondrion"	288 1 4 0.024 0.095 0.024 0.095
"GO:0000502"	proteasome complex	7 0 1 0.027 0.1 0.027 0.1
"GO:0042802"	"identical protein binding"	70 0 2 0.03 0.11 0.03 0.11
"GO:0006511"	ubiquitin-dependent protein catabolic process	75 0 2 0.034 0.11 0.034 0.11
"GO:0032496"	"response to lipopolysaccharide"	9 0 1 0.035 0.11 0.035 0.11
"GO:0008289"	"lipid binding"	10 0 1 0.039 0.12 0.039 0.12
"GO:0000119"	"mediator complex"	11 0 1 0.042 0.13 0.042 0.13
"GO:0042995"	"cell projection"	12 0 1 0.046 0.13 0.046 0.13
	GO Analysis - LD56
"GO"	"go_description"	"total" "expectation" "observation" "hypergeometric" "adj.hyper" "fisher" "adj.fisher"
"GO:0004942"	"anaphylatoxin receptor activity"	2 0 1 0.0021 0.014 0.0021 0.014
"GO:0004966"	"galanin receptor activity"	5 0 1 0.0053 0.028 0.0053 0.028
"GO:0004571"	mannosyl-oligosaccharide 1,2-alpha-mannosidase activity	6 0 1 0.0063 0.028 0.0063 0.028
"GO:0016493"	"C-C chemokine receptor activity"	7 0 1 0.0074 0.028 0.0074 0.028
"GO:0048286"	"alveolus development"	7 0 1 0.0074 0.028 0.0074 0.028
"GO:0004982"	"N-formyl peptide receptor activity"	8 0 1 0.0084 0.029 0.0084 0.029
"GO:0007585"	"respiratory gaseous exchange"	9 0 1 0.0095 0.029 0.0095 0.029
"GO:0004945"	"angiotensin type II receptor activity"	12 0 1 0.013 0.033 0.013 0.033
"GO:0006935"	"chemotaxis"	12 0 1 0.013 0.033 0.013 0.033
"GO:0045028"	"purinergic nucleotide receptor activity, G-protein coupled"	19 0 1 0.02 0.048 0.02 0.048
"GO:0008236"	serine-type peptidase activity	22 0 1 0.023 0.049 0.023 0.049
"GO:0000139"	"Golgi membrane"	22 0 1 0.023 0.049 0.023 0.049
"GO:0008233"	"peptidase activity"	31 0 1 0.032 0.061 0.032 0.061
"GO:0005179"	"hormone activity"	31 0 1 0.032 0.061 0.032 0.061
"GO:0043234"	"protein complex"	37 0 1 0.038 0.069 0.038 0.069
"GO:0055114"	"oxidation reduction"	44 0 1 0.046 0.077 0.046 0.077
