# Supplementary material for: High throughput analysis reveals dissociable gene expression profiles in two independent neural systems involved in the regulation of social behavior
Source: BMC Neurosci. 2012 Oct 19;13:126. doi: 10.1186/1471-2202-13-126 (PMC3485171; doi:10.1186/1471-2202-13-126)
Supplement: Additional file 6 — Table S6. Gene Ontology for significant biological pathways in HVC. [file 1471-2202-13-126-S6.xlsx]

## Sheet: Sheet1
	GO Analysis - SD and LD7 and CXT
"GO"	"go_description"	"total" "expectation"	"observation"	hypergeometric	"adj.hyper"	"fisher"	"adj.fisher"
"GO:0045110"	"intermediate filament bundle assembly"	2 0 2 0.00079 0.12 0.00079 0.12
"GO:0044431"	"Golgi apparatus part"	2 0 2 0.00079 0.12 0.00079 0.12
"GO:0000226"	"microtubule cytoskeleton organization"	17 0 4 0.0011 0.12 0.0011 0.12
"GO:0005774"	"vacuolar membrane"	3 0 2 0.0023 0.12 0.0023 0.12
"GO:0004634"	phosphopyruvate hydratase activity	3 0 2 0.0023 0.12 0.0023 0.12
"GO:0000015"	"phosphopyruvate hydratase complex"	3 0 2 0.0023 0.12 0.0023 0.12
"GO:0040011"	"locomotion"	3 0 2 0.0023 0.12 0.0023 0.12
"GO:0031133"	"regulation of axon diameter"	3 0 2 0.0023 0.12 0.0023 0.12
"GO:0005883"	"neurofilament"	3 0 2 0.0023 0.12 0.0023 0.12
"GO:0050819"	"negative regulation of coagulation"	4 0 2 0.0046 0.17 0.0046 0.17
"GO:0005882"	"intermediate filament"	4 0 2 0.0046 0.17 0.0046 0.17
"GO:0045095"	"keratin filament"	4 0 2 0.0046 0.17 0.0046 0.17
"GO:0060052"	"neurofilament cytoskeleton organization"	4 0 2 0.0046 0.17 0.0046 0.17
"GO:0006096"	glycolysis	26 1 4 0.0056 0.18 0.0056 0.18
"GO:0008889"	glycerophosphodiester phosphodiesterase activity	5 0 2 0.0075 0.18 0.0075 0.18
"GO:0006071"	glycerol metabolic process	5 0 2 0.0075 0.18 0.0075 0.18
"GO:0007613"	"memory"	5 0 2 0.0075 0.18 0.0075 0.18
"GO:0030902"	hindbrain development	5 0 2 0.0075 0.18 0.0075 0.18
"GO:0048168"	regulation of neuronal synaptic plasticity	5 0 2 0.0075 0.18 0.0075 0.18
"GO:0051537"	2 iron, 2 sulfur cluster binding	5 0 2 0.0075 0.18 0.0075 0.18
"GO:0033177"	proton-transporting two-sector ATPase complex, proton-transporting domain	6 0 2 0.011 0.2 0.011 0.2
"GO:0030173"	"integral to Golgi membrane"	17 0 3 0.011 0.2 0.011 0.2
"GO:0048471"	perinuclear region of cytoplasm	33 1 4 0.013 0.2 0.013 0.2
"GO:0005624"	"membrane fraction"	70 2 6 0.014 0.2 0.014 0.2
"GO:0016331"	"morphogenesis of embryonic epithelium"	7 0 2 0.015 0.2 0.015 0.2
"GO:0016820"	hydrolase activity, acting on acid anhydrides, catalyzing transmembrane movement of substances	21 1 3 0.02 0.2 0.02 0.2
"GO:0007264"	"small GTPase mediated signal transduction"	145 4 9 0.021 0.2 0.021 0.2
"GO:0030131"	"clathrin adaptor complex"	11 0 2 0.037 0.22 0.037 0.22
"GO:0003007"	"heart morphogenesis"	12 0 2 0.043 0.22 0.043 0.22
"GO:0006730"	"one-carbon compound metabolic process"	12 0 2 0.043 0.22 0.043 0.22
"GO:0043565"	"sequence-specific DNA binding"	193 5 1 1 1 0.045 0.22
"GO:0015986"	"ATP synthesis coupled proton transport"	29 1 3 0.047 0.22 0.047 0.22
"GO:0051056"	"regulation of small GTPase mediated signal transduction"	29 1 3 0.047 0.22 0.047 0.22
"GO:0005634"	"nucleus"	1137 32 22 0.98 0.99 0.049 0.22
	GO Analysis - LD21 and LD56
"GO"	"go_description"	"total" "expectation" "observation" "hypergeometric" "adj.hyper" "fisher" "adj.fisher"
"GO:0031116"	positive regulation of microtubule polymerization	2 0 2 0.00058 0.2 0.00058 0.2
"GO:0007094"	"mitotic cell cycle spindle assembly checkpoint"	3 0 2 0.0017 0.2 0.0017 0.2
"GO:0005634"	"nucleus"	1137 27 43 0.0012 0.2 0.0019 0.2
"GO:0045597"	"positive regulation of cell differentiation"	4 0 2 0.0034 0.2 0.0034 0.2
"GO:0048839"	"inner ear development"	5 0 2 0.0055 0.2 0.0055 0.2
"GO:0050680"	"negative regulation of epithelial cell proliferation"	5 0 2 0.0055 0.2 0.0055 0.2
"GO:0007050"	"cell cycle arrest"	17 0 3 0.0073 0.2 0.0073 0.2
"GO:0045736"	"negative regulation of cyclin-dependent protein kinase activity"	6 0 2 0.0081 0.2 0.0081 0.2
"GO:0032880"	"regulation of protein localization"	6 0 2 0.0081 0.2 0.0081 0.2
"GO:0007049"	"cell cycle"	18 0 3 0.0086 0.2 0.0086 0.2
"GO:0003924"	"GTPase activity"	100 2 7 0.01 0.2 0.01 0.2
"GO:0000785"	"chromatin"	37 1 4 0.012 0.2 0.012 0.2
"GO:0031105"	septin complex	8 0 2 0.015 0.2 0.015 0.2
"GO:0030426"	"growth cone"	9 0 2 0.019 0.2 0.019 0.2
"GO:0004707"	MAP kinase activity	9 0 2 0.019 0.2 0.019 0.2
"GO:0051258"	protein polymerization	9 0 2 0.019 0.2 0.019 0.2
"GO:0009986"	"cell surface"	43 1 4 0.019 0.2 0.019 0.2
"GO:0003824"	"catalytic activity"	334 8 2 1 1 0.025 0.21
"GO:0048705"	"skeletal system morphogenesis"	11 0 2 0.028 0.22 0.028 0.22
"GO:0016301"	"kinase activity"	28 1 3 0.029 0.23 0.029 0.23
"GO:0042995"	"cell projection"	12 0 2 0.033 0.23 0.033 0.23
"GO:0019717"	"synaptosome"	12 0 2 0.033 0.23 0.033 0.23
"GO:0016020"	"membrane"	781 19 28 0.019 0.2 0.034 0.23
"GO:0008152"	metabolic process	302 7 2 1 1 0.035 0.23
"GO:0006813"	potassium ion transport	101 2 6 0.035 0.23 0.035 0.23
"GO:0007018"	microtubule-based movement	32 1 3 0.041 0.23 0.041 0.23
"GO:0030335"	positive regulation of cell migration	14 0 2 0.043 0.23 0.043 0.23
"GO:0001889"	"liver development"	14 0 2 0.043 0.23 0.043 0.23
"GO:0007091"	"mitotic metaphase/anaphase transition"	2 0 1 0.048 0.23 0.048 0.23
"GO:0045667"	"regulation of osteoblast differentiation"	2 0 1 0.048 0.23 0.048 0.23
"GO:0030858"	positive regulation of epithelial cell differentiation	2 0 1 0.048 0.23 0.048 0.23
"GO:0045785"	"positive regulation of cell adhesion"	2 0 1 0.048 0.23 0.048 0.23
"GO:0009798"	axis specification	2 0 1 0.048 0.23 0.048 0.23
"GO:0019827"	"stem cell maintenance"	2 0 1 0.048 0.23 0.048 0.23
"GO:0007288"	sperm axoneme assembly	2 0 1 0.048 0.23 0.048 0.23
"GO:0030215"	"semaphorin receptor binding"	2 0 1 0.048 0.23 0.048 0.23
"GO:0001763"	morphogenesis of a branching structure	2 0 1 0.048 0.23 0.048 0.23
"GO:0032000"	"positive regulation of fatty acid beta-oxidation"	2 0 1 0.048 0.23 0.048 0.23
"GO:0003730"	"mRNA 3'-UTR binding"	2 0 1 0.048 0.23 0.048 0.23
"GO:0001784"	"phosphotyrosine binding"	2 0 1 0.048 0.23 0.048 0.23
"GO:0048596"	"embryonic camera-type eye morphogenesis"	2 0 1 0.048 0.23 0.048 0.23
"GO:0030851"	"granulocyte differentiation"	2 0 1 0.048 0.23 0.048 0.23
"GO:0060136"	embryonic process involved in female pregnancy	2 0 1 0.048 0.23 0.048 0.23
"GO:0006370"	"mRNA capping"	2 0 1 0.048 0.23 0.048 0.23
"GO:0008274"	"gamma-tubulin ring complex"	2 0 1 0.048 0.23 0.048 0.23
"GO:0007020"	microtubule nucleation	2 0 1 0.048 0.23 0.048 0.23
"GO:0045793"	positive regulation of cell size	2 0 1 0.048 0.23 0.048 0.23
"GO:0006707"	"cholesterol catabolic process"	2 0 1 0.048 0.23 0.048 0.23
"GO:0045746"	negative regulation of Notch signaling pathway	2 0 1 0.048 0.23 0.048 0.23
"GO:0008907"	"integrase activity"	2 0 1 0.048 0.23 0.048 0.23
"GO:0032281"	alpha-amino-3-hydroxy-5-methyl-4-isoxazolepropionic acid selective glutamate receptor complex	2 0 1 0.048 0.23 0.048 0.23
"GO:0007130"	"synaptonemal complex assembly"	2 0 1 0.048 0.23 0.048 0.23
"GO:0005094"	"Rho GDP-dissociation inhibitor activity"	2 0 1 0.048 0.23 0.048 0.23
"GO:0030276"	"clathrin binding"	2 0 1 0.048 0.23 0.048 0.23
"GO:0015631"	tubulin binding	2 0 1 0.048 0.23 0.048 0.23
"GO:0005525"	GTP binding	189 5 9 0.039 0.23 0.048 0.23
